# Supplementary material for: Developmental programming modulates olfactory behavior in C. elegans via endogenous RNAi pathways
Source: eLife. 2016 Jun 28;5:e11642. doi: 10.7554/eLife.11642 (PMC4924998; doi:10.7554/eLife.11642)
Supplement: Figure 1—source data 1. — DOI: http://dx.doi.org/10.7554/eLife.11642.004 [file elife-11642-fig1-data1.xlsx]

## Sheet: Figure 1B
Pecent animals expressing GFP in ADL neurons.
Egg plates		Crude pheromone		Starvation
CON	PD	CON	PD	CON	PD
90	20	85	25	90	20
100	40	80	25	83.3333	33.3333
90	20			80	30
80	10			80	10
80	10			70	10
90	10			90	20
81.8182	20			90	10
80	20			90	20
80	10
90	10
80	30
83.3333	33.3333
80	30
75	30
100	30
80	30
100	20
90	27.2727
80	10
80	10
90	30
90	27.2727
90	27.2727
90	27.2727
70	10
90	20
81.8182	10
90	10
90	10
100	4
96	0
95	6
92	20
89	14
93	5
92	8
86	6
91	15
94	14
93	17
94	12
85	12
92	12
83	14
92	7
83	8
92	10
85	15
93	27
79	17
83	5
92	7
100	13
86	6
80	19
93	12
87	18
100	18
100	23
92	11
82	13
100	8
91	14
92	14
92	17
92	33
100	17
100	12
94	40
91	21
85	17
