# Supplementary material for: Developmental programming modulates olfactory behavior in C. elegans via endogenous RNAi pathways
Source: eLife. 2016 Jun 28;5:e11642. doi: 10.7554/eLife.11642 (PMC4924998; doi:10.7554/eLife.11642)
Supplement: Figure 1—source data 2. — DOI: http://dx.doi.org/10.7554/eLife.11642.005 [file elife-11642-fig1-data2.xlsx]

## Sheet: Fig 1C
Florescent intensity of ADL neurons with osm-9 mRNA smFISH probes
Mean florescence intensities
Trial 1					Trial 2					Trial 3
	mean intensity	normalized to median				mean intensity	normalized to median				mean intensity	normalized to median
Con 081515 no. 1	1720.93	0.938658			Con 081615 no. 11	3243.1	1.33752			Con 081915 no. 10	1006.79	0.627686
Con 081515 no. 10	1545.06	0.842732			Con 081615 no. 11	3322.22	1.37015			Con 081915 no. 10	1176.6	0.733555
Con 081515 no. 11	2062.11	1.12475			Con 081615 no. 13	2229.39	0.919446			Con 081915 no. 12	1261.47	0.786467
Con 081515 no. 11	2237.25	1.22028			Con 081615 no. 13	2324.29	0.958585			Con 081915 no. 13	1585.89	0.988728
Con 081515 no. 16	2693.2	1.46897			Con 081615 no. 14	2422.74	0.999188			Con 081915 no. 13	1587.22	0.989557
Con 081515 no. 16	2815.45	1.53565			Con 081615 no. 16	2792.05	1.1515			Con 081915 no. 14	1228.39	0.765844
Con 081515 no. 17	1970.2	1.07462			Con 081615 no. 16	2842.12	1.17215			Con 081915 no. 15	1197.43	0.746541
Con 081515 no. 17	2129.02	1.16124			Con 081615 no. 17	2418.01	0.997237			Con 081915 no. 16	2375.02	1.48071
Con 081515 no. 18	1814.05	0.989449			Con 081615 no. 17	2513.18	1.03649			Con 081915 no. 16	2418.87	1.50805
Con 081515 no. 18	1833.02	0.999795			Con 081615 no. 18	2426.53	1.00075			Con 081915 no. 17	2098.07	1.30805
Con 081515 no. 19	1588.55	0.866453			Con 081615 no. 18	2770.35	1.14255			Con 081915 no. 17	2335.44	1.45604
Con 081515 no. 19	1616.07	0.881463			Con 081615 no. 19	1599.13	0.659514			Con 081915 no. 18	2376.16	1.48142
Con 081515 no. 20	2008.2	1.09534			Con 081615 no. 19	1685.18	0.695003			Con 081915 no. 19	2306.15	1.43778
Con 081515 no. 21	2117.6	1.15502			Con 081615 no. 2	2187.09	0.902001			Con 081915 no. 19	2539.88	1.5835
Con 081515 no. 22	1769.89	0.965362			Con 081615 no. 20	2519.51	1.0391			Con 081915 no. 2	2062.87	1.2861
Con 081515 no. 22	1795.11	0.979118			Con 081615 no. 21	2183.2	0.900396			Con 081915 no. 2	2656.54	1.65623
Con 081515 no. 23	1556.51	0.848977			Con 081615 no. 22	2299.08	0.948188			Con 081915 no. 20	2125.36	1.32506
Con 081515 no. 23	1738.16	0.948055			Con 081615 no. 22	2412.37	0.994911			Con 081915 no. 20	2141.06	1.33485
Con 081515 no. 24	1964.95	1.07175			Con 081615 no. 23	2658.41	1.09638			Con 081915 no. 22	2183.1	1.36106
Con 081515 no. 24	2042.24	1.11391			Con 081615 no. 24	2087.51	0.860932			Con 081915 no. 23	2199.71	1.37142
Con 081515 no. 25	1897.42	1.03492			Con 081615 no. 24	2270.46	0.936384			Con 081915 no. 24	2082.88	1.29858
Con 081515 no. 25	2260.31	1.23285			Con 081615 no. 25	2422.89	0.999249			Con 081915 no. 24	2298.91	1.43326
Con 081515 no. 3	1904.68	1.03888			Con 081615 no. 25	2597.79	1.07138			Con 081915 no. 25	1369.89	0.854062
Con 081515 no. 5	1697.57	0.925916			Con 081615 no. 5	2969.19	1.22455			Con 081915 no. 25	1398.26	0.871749
Con 081515 no. 6	1560.15	0.850962			Con 081615 no. 5	3265.77	1.34687			Con 081915 no. 3	1407.46	0.877485
Con 081515 no. 7	1762.55	0.961359			Con 081615 no. 8	2464.48	1.0164			Con 081915 no. 4	1063.64	0.66313
Con 081515 no. 7	1833.77	1.0002								Con 081915 no. 6	1620.72	1.01044
Con 081515 no. 8	1736.22	0.946997			PD 081615 no. 1	1723.22	0.710691			Con 081915 no. 7	643.77	0.40136
Con 081515 no. 8	1879.06	1.02491			PD 081615 no. 10	2098.26	0.865365			Con 081915 no. 7	749.72	0.467415
Con 081515 no. 9	1699.85	0.92716			PD 081615 no. 10	2127.35	0.877363			Con 081915 no. 8	1162.33	0.724658
					PD 081615 no. 14	1796.15	0.740769			Con 081915 no. 9	869.85	0.542311
PD 081515 no. 1	1864.81	1.01713			PD 081615 no. 14	1877.25	0.774216			Con 081915 no. 9	1076.41	0.671091
PD 081515 no. 1	2038.73	1.112			PD 081615 no. 16	561.44	0.231549
PD 081515 no. 15	2095.04	1.14271			PD 081615 no. 16	585.28	0.241381			PD 081915 no. 11	1782.78	1.11148
PD 081515 no. 16	834.67	0.455259			PD 081615 no. 18	444.88	0.183478			PD 081915 no. 14	1017.18	0.634164
PD 081515 no. 17	800.56	0.436654			PD 081615 no. 18	478.46	0.197327			PD 081915 no. 14	1259.14	0.785015
PD 081515 no. 18	647.84	0.353355			PD 081615 no. 19	503	0.207447			PD 081915 no. 15	1267.47	0.790208
PD 081515 no. 18	782	0.426531			PD 081615 no. 19	594.68	0.245258			PD 081915 no. 15	1489.7	0.928758
PD 081515 no. 19	710	0.38726			PD 081615 no. 20	702.83	0.289861			PD 081915 no. 16	1557.16	0.970816
PD 081515 no. 20	769.55	0.41974			PD 081615 no. 21	596.52	0.246017			PD 081915 no. 16	1560.55	0.97293
PD 081515 no. 21	433.21	0.236288			PD 081615 no. 21	677.45	0.279394			PD 081915 no. 17	1537.08	0.958297
PD 081515 no. 21	588.72	0.321109			PD 081615 no. 23	715.52	0.295095			PD 081915 no. 19	2056.35	1.28204
PD 081515 no. 23	808.57	0.441023			PD 081615 no. 23	1036.49	0.42747			PD 081915 no. 23	1565.07	0.975748
PD 081515 no. 24	586.76	0.32004			PD 081615 no. 24	1312.17	0.541166			PD 081915 no. 23	1604.89	1.00057
PD 081515 no. 25	620.07	0.338209			PD 081615 no. 25	1334.87	0.550528			PD 081915 no. 24	1766.03	1.10104
PD 081515 no. 25	819.31	0.446881			PD 081615 no. 25	1464.82	0.604122			PD 081915 no. 26	1595.46	0.994694
PD 081515 no. 27	977.3	0.533055			PD 081615 no. 26	1047.07	0.431833			PD 081915 no. 28	1757.25	1.09556
PD 081515 no. 27	1023.4	0.558199			PD 081615 no. 26	1133.25	0.467375			PD 081915 no. 29	1651.83	1.02984
PD 081515 no. 28	758.4	0.413659			PD 081615 no. 27	902.82	0.372341			PD 081915 no. 3	1346.71	0.83961
PD 081515 no. 29	638.93	0.348496			PD 081615 no. 28	1182.75	0.48779			PD 081915 no. 30	1598.95	0.99687
PD 081515 no. 30	660.78	0.360413			PD 081615 no. 29	1140.38	0.470316			PD 081915 no. 31	1564.58	0.975442
PD 081515 no. 31	640.58	0.349396			PD 081615 no. 30	985.61	0.406486			PD 081915 no. 32	1285.02	0.80115
PD 081515 no. 32	681.59	0.371764			PD 081615 no. 31	1122.26	0.462843			PD 081915 no. 32	1483.13	0.924662
PD 081515 no. 32	914.55	0.498829			PD 081615 no. 31	1127.52	0.465012			PD 081915 no. 33	1324.7	0.825888
PD 081515 no. 34	578.32	0.315437			PD 081615 no. 33	1733.77	0.715042			PD 081915 no. 33	1440.16	0.897872
PD 081515 no. 34	591.83	0.322806			PD 081615 no. 33	1843.08	0.760124			PD 081915 no. 34	1212.6	0.755999
PD 081515 no. 35	810.15	0.441885			PD 081615 no. 34	1090.61	0.44979			PD 081915 no. 35	1138.03	0.709508
PD 081515 no. 6	2060.74	1.124			PD 081615 no. 35	1235.07	0.509368			PD 081915 no. 5	1258.41	0.78456
PD 081515 no. 7	2195.68	1.1976								PD 081915 no. 8	1255.27	0.782602
PD 081515 no. 7	2382.49	1.2995								PD 081915 no. 8	1276.29	0.795707
Maximum florescence intensities
Trial 1					Trial 2					Trial 3
	mean intensity	normalized to median				mean intensity	normalized to median				mean intensity	normalized to median
Con 081515 no. 1	2962	0.913352			Con 081615 no. 11	4047	1.05501			Con 081915 no. 10	1197	0.520322
Con 081515 no. 10	3650	1.1255			Con 081615 no. 11	4051	1.05605			Con 081915 no. 10	1451	0.630732
Con 081515 no. 11	2646	0.815911			Con 081615 no. 13	3055	0.796403			Con 081915 no. 12	1646	0.715497
Con 081515 no. 11	3072	0.947271			Con 081615 no. 13	3990	1.04015			Con 081915 no. 13	1979	0.860248
Con 081515 no. 16	4095	1.26272			Con 081615 no. 14	3606	0.940042			Con 081915 no. 13	2054	0.892849
Con 081515 no. 16	4095	1.26272			Con 081615 no. 16	3698	0.964025			Con 081915 no. 14	1788	0.777222
Con 081515 no. 17	4058	1.25131			Con 081615 no. 16	4095	1.06752			Con 081915 no. 15	1628	0.707672
Con 081515 no. 17	4095	1.26272			Con 081615 no. 17	3185	0.830292			Con 081915 no. 16	4095	1.78005
Con 081515 no. 18	2934	0.904718			Con 081615 no. 17	3946	1.02868			Con 081915 no. 16	4095	1.78005
Con 081515 no. 18	3698	1.1403			Con 081615 no. 18	3876	1.01043			Con 081915 no. 17	3138	1.36405
Con 081515 no. 19	2531	0.78045			Con 081615 no. 18	4095	1.06752			Con 081915 no. 17	3812	1.65703
Con 081515 no. 19	4095	1.26272			Con 081615 no. 19	2162	0.563608			Con 081915 no. 18	4095	1.78005
Con 081515 no. 20	3629	1.11903			Con 081615 no. 19	3210	0.836809			Con 081915 no. 19	2914	1.26668
Con 081515 no. 21	4095	1.26272			Con 081615 no. 2	4011	1.04562			Con 081915 no. 19	3844	1.67094
Con 081515 no. 22	2868	0.884366			Con 081615 no. 20	3830	0.998436			Con 081915 no. 2	2429	1.05586
Con 081515 no. 22	4095	1.26272			Con 081615 no. 21	3280	0.855057			Con 081915 no. 2	3146	1.36753
Con 081515 no. 23	2918	0.899784			Con 081615 no. 22	3187	0.830813			Con 081915 no. 20	3309	1.43838
Con 081515 no. 23	3256	1.00401			Con 081615 no. 22	3924	1.02294			Con 081915 no. 20	3585	1.55836
Con 081515 no. 24	2837	0.874807			Con 081615 no. 23	3802	0.991137			Con 081915 no. 22	3635	1.58009
Con 081515 no. 24	3906	1.20444			Con 081615 no. 24	3113	0.811522			Con 081915 no. 23	4095	1.78005
Con 081515 no. 25	3566	1.0996			Con 081615 no. 24	3842	1.00156			Con 081915 no. 24	3113	1.35318
Con 081515 no. 25	4095	1.26272			Con 081615 no. 25	3526	0.919187			Con 081915 no. 24	3564	1.54923
Con 081515 no. 3	3230	0.995991			Con 081615 no. 25	3792	0.98853			Con 081915 no. 25	2238	0.972832
Con 081515 no. 5	2748	0.847364			Con 081615 no. 5	4006	1.04432			Con 081915 no. 25	2363	1.02717
Con 081515 no. 6	2890	0.89115			Con 081615 no. 5	4095	1.06752			Con 081915 no. 3	2168	0.942404
Con 081515 no. 7	2631	0.811286			Con 081615 no. 8	4095	1.06752			Con 081915 no. 4	1191	0.517714
Con 081515 no. 7	2694	0.830712								Con 081915 no. 6	2105	0.915018
Con 081515 no. 8	3204	0.987974			PD 081615 no. 1	2539	0.661887			Con 081915 no. 7	798	0.346881
Con 081515 no. 8	3472	1.07061			PD 081615 no. 10	2659	0.69317			Con 081915 no. 7	982	0.426864
Con 081515 no. 9	2772	0.854764			PD 081615 no. 10	2762	0.720021			Con 081915 no. 8	1446	0.628559
					PD 081615 no. 14	2770	0.722106			Con 081915 no. 9	1025	0.445555
PD 081515 no. 1	3723	1.14801			PD 081615 no. 14	3086	0.804484			Con 081915 no. 9	1326	0.576396
PD 081515 no. 1	4095	1.26272			PD 081615 no. 16	677	0.176486
PD 081515 no. 15	2917	0.899476			PD 081615 no. 16	757	0.197341			PD 081915 no. 11	2277	0.989785
PD 081515 no. 16	1060	0.326858			PD 081615 no. 18	523	0.13634			PD 081915 no. 14	1289	0.560313
PD 081515 no. 17	976	0.300956			PD 081615 no. 18	552	0.1439			PD 081915 no. 14	1526	0.663334
PD 081515 no. 18	827	0.255011			PD 081615 no. 19	580	0.151199			PD 081915 no. 15	1898	0.825038
PD 081515 no. 18	1001	0.308665			PD 081615 no. 19	746	0.194473			PD 081915 no. 15	2117	0.920235
PD 081515 no. 19	899	0.277212			PD 081615 no. 20	903	0.235401			PD 081915 no. 16	1920	0.834601
PD 081515 no. 20	1057	0.325933			PD 081615 no. 21	868	0.226277			PD 081915 no. 16	1938	0.842426
PD 081515 no. 21	491	0.151403			PD 081615 no. 21	891	0.232273			PD 081915 no. 17	1973	0.85764
PD 081515 no. 21	807	0.248844			PD 081615 no. 23	818	0.213243			PD 081915 no. 19	2560	1.1128
PD 081515 no. 23	1104	0.340426			PD 081615 no. 23	1359	0.354275			PD 081915 no. 23	1939	0.84286
PD 081515 no. 24	717	0.221092			PD 081615 no. 24	1494	0.389468			PD 081915 no. 23	2091	0.908933
PD 081515 no. 25	757	0.233426			PD 081615 no. 25	1507	0.392857			PD 081915 no. 24	2222	0.965877
PD 081515 no. 25	1076	0.331792			PD 081615 no. 25	1893	0.493483			PD 081915 no. 26	2018	0.877201
PD 081515 no. 27	1242	0.382979			PD 081615 no. 26	1275	0.332377			PD 081915 no. 28	2575	1.11932
PD 081515 no. 27	1412	0.435399			PD 081615 no. 26	1383	0.360532			PD 081915 no. 29	2385	1.03673
PD 081515 no. 28	1002	0.308973			PD 081615 no. 27	1097	0.285975			PD 081915 no. 3	1675	0.728103
PD 081515 no. 29	828	0.255319			PD 081615 no. 28	1666	0.434307			PD 081915 no. 30	1982	0.861552
PD 081515 no. 30	790	0.243602			PD 081615 no. 29	1423	0.370959			PD 081915 no. 31	2059	0.895023
PD 081515 no. 31	749	0.230959			PD 081615 no. 30	1190	0.310219			PD 081915 no. 32	1636	0.71115
PD 081515 no. 32	794	0.244835			PD 081615 no. 31	1379	0.359489			PD 081915 no. 32	1821	0.791567
PD 081515 no. 32	1156	0.35646			PD 081615 no. 31	1416	0.369135			PD 081915 no. 33	1662	0.722452
PD 081515 no. 34	697	0.214924			PD 081615 no. 33	2288	0.596455			PD 081915 no. 33	1887	0.820256
PD 081515 no. 34	779	0.24021			PD 081615 no. 33	2476	0.645464			PD 081915 no. 34	1445	0.628124
PD 081515 no. 35	1056	0.325624			PD 081615 no. 34	1301	0.339155			PD 081915 no. 35	1415	0.615084
PD 081515 no. 6	3555	1.09621			PD 081615 no. 35	1583	0.412669			PD 081915 no. 5	1591	0.691589
PD 081515 no. 7	3152	0.97194								PD 081915 no. 8	1546	0.672028
PD 081515 no. 7	3217	0.991983								PD 081915 no. 8	1666	0.72419
