# Supplementary material for: Developmental programming modulates olfactory behavior in C. elegans via endogenous RNAi pathways
Source: eLife. 2016 Jun 28;5:e11642. doi: 10.7554/eLife.11642 (PMC4924998; doi:10.7554/eLife.11642)
Supplement: Figure 1—source data 3. — DOI: http://dx.doi.org/10.7554/eLife.11642.006 [file elife-11642-fig1-data3.xlsx]

## Sheet: Fig 1D
Ascr#3 avoidance behavior in CON and PD of wild-type, osm-9(ky10), and ADLp::osm-9::gfp rescue
ascr#3 avoidance
Wild-type		osm-9(ky10)		SH230		SH231		SH233		SH234
CON	PD	CON	PD	CON	PD	CON	PD	CON	PD	CON	PD
0.6	0.22	0.31	0.22	0.5	0.352941	0.6	0.181818	0.7	0.25	0.647059	0.214286
0.67	0.11	0.24	0.12	0.714286	0.25	0.636364	0.222222	1	0.191489	0.375	0.314286
0.87	0.35	0.42	0.2	0.9	0.32	0.545455	0.3	0.45	0.05	0.647059	0.214286
0.79	0.3	0.29	0.08					0.875	0.333
0.82	0.2	0.28	0.16
