# Supplementary material for: Developmental programming modulates olfactory behavior in C. elegans via endogenous RNAi pathways
Source: eLife. 2016 Jun 28;5:e11642. doi: 10.7554/eLife.11642 (PMC4924998; doi:10.7554/eLife.11642)
Supplement: Figure 1—figure supplement 1—source data 1. — DOI: http://dx.doi.org/10.7554/eLife.11642.008 [file elife-11642-fig1-figsupp1-data1.xlsx]

## Sheet: Figure 1 - FS1A
Percent animals expressing GFP in CON and PD AWA neurons
Wild-type
CON	PD
100	100
100	100
100	100
