# Supplementary material for: Developmental programming modulates olfactory behavior in C. elegans via endogenous RNAi pathways
Source: eLife. 2016 Jun 28;5:e11642. doi: 10.7554/eLife.11642 (PMC4924998; doi:10.7554/eLife.11642)
Supplement: Figure 1—figure supplement 1—source data 2. — DOI: http://dx.doi.org/10.7554/eLife.11642.009 [file elife-11642-fig1-figsupp1-data2.xlsx]

## Sheet: Fig 1 FS1B
Chemotaxis index in response to 10-3 dilution of diacetyl
Wild-type		osm-9(ky10)
CON	PD	CON	PD
0.91358	0.858824	0.16	0.208333
0.794521	0.958904	0.227273	0.0333333
0.965517	0.808511	0.28125	0
0.902098	0.873563	0.150943	0.225352
0.946078	0.858586	0.382979	0.651685
0.857143	0.885057	0.474576	0.195122
