# Supplementary material for: Developmental programming modulates olfactory behavior in C. elegans via endogenous RNAi pathways
Source: eLife. 2016 Jun 28;5:e11642. doi: 10.7554/eLife.11642 (PMC4924998; doi:10.7554/eLife.11642)
Supplement: Figure 1—figure supplement 2—source data 1. — DOI: http://dx.doi.org/10.7554/eLife.11642.011 [file elife-11642-fig1-figsupp2-data1.xlsx]

## Sheet: Figure 1 - S2C
Fluoresence intensities of worm backgrounds in smFISH experiments with osm-9 mRNA probes
For ADL fluorescence intensities, see Figure 1 - Source data 1
Trial #1					Trail #2					Trial #3
	Mean	Max				Mean	Max				Mean	Max
Con 081515 no. 1	1492.26	1605			Con 081615 no. 11	3145.16	3260			Con 081915 no. 10	693.89	749
Con 081515 no. 10	1330.65	1451			Con 081615 no. 13	2003.07	2108			Con 081915 no. 12	624.22	750
Con 081515 no. 11	2028.41	2182			Con 081615 no. 14	2018.54	2138			Con 081915 no. 13	665.6	795
Con 081515 no. 16	2210.93	2373			Con 081615 no. 16	2507.29	2649			Con 081915 no. 14	571.22	664
Con 081515 no. 17	1733.67	1818			Con 081615 no. 17	2204.23	2327			Con 081915 no. 15	691.55	748
Con 081515 no. 18	1504.05	1582			Con 081615 no. 18	2135.86	2230			Con 081915 no. 16	1963.45	2106
Con 081515 no. 19	1392.86	1485			Con 081615 no. 19	1417.93	1521			Con 081915 no. 17	1909.28	2008
Con 081515 no. 20	1544.3	1679			Con 081615 no. 2	1733.9	1825			Con 081915 no. 18	2247.8	2350
Con 081515 no. 21	1820.06	1955			Con 081615 no. 20	2199.76	2337			Con 081915 no. 19	1897.66	1978
Con 081515 no. 22	1569.32	1717			Con 081615 no. 21	1888.18	2020			Con 081915 no. 2	1744.79	1924
Con 081515 no. 23	1456.17	1564			Con 081615 no. 22	2128.41	2228			Con 081915 no. 20	1874.77	1974
Con 081515 no. 24	1697.68	1841			Con 081615 no. 23	2566.91	2683			Con 081915 no. 22	1975.34	2116
Con 081515 no. 25	1875.31	2014			Con 081615 no. 24	1831.4	1981			Con 081915 no. 23	2056.5	2170
Con 081515 no. 3	1622.62	1795			Con 081615 no. 25	2183.03	2348			Con 081915 no. 24	1857.5	1981
Con 081515 no. 5	1521.96	1702			Con 081615 no. 5	2681.93	2829			Con 081915 no. 25	1187.39	1296
Con 081515 no. 6	1278.75	1351			Con 081615 no. 8	2074.66	2198			Con 081915 no. 3	749.86	810
Con 081515 no. 7	1601.9	1742								Con 081915 no. 4	706.06	773
Con 081515 no. 8	1461.9	1620			PD 081615 no. 1	1273.59	1419			Con 081915 no. 6	828.64	956
Con 081515 no. 9	1278.53	1382			PD 081615 no. 10	1659.49	1799			Con 081915 no. 7	464.24	502
					PD 081615 no. 14	1380.4	1544			Con 081915 no. 8	679.06	745
PD 081515 no. 1	1435.64	1542			PD 081615 no. 16	376.49	440			Con 081915 no. 9	682.96	757
PD 081515 no. 15	1762.71	1905			PD 081615 no. 18	379.78	416
PD 081515 no. 16	677.72	746			PD 081615 no. 19	411.16	477			PD 081915 no. 11	957.73	1048
PD 081515 no. 17	619.85	701			PD 081615 no. 20	496.63	561			PD 081915 no. 14	631.27	685
PD 081515 no. 18	489.49	541			PD 081615 no. 21	398.35	430			PD 081915 no. 15	634.52	809
PD 081515 no. 19	494.61	559			PD 081615 no. 23	1257.95	1800			PD 081915 no. 16	934.56	1038
PD 081515 no. 20	476.42	568			PD 081615 no. 24	1009.39	1155			PD 081915 no. 17	902.54	1062
PD 081515 no. 21	351.23	391			PD 081615 no. 25	1041.62	1120			PD 081915 no. 19	1291.39	1480
PD 081515 no. 23	475.51	546			PD 081615 no. 26	710.74	814			PD 081915 no. 23	893.35	1000
PD 081515 no. 24	451.28	507			PD 081615 no. 27	659.71	750			PD 081915 no. 24	989.41	1169
PD 081515 no. 25	486.34	566			PD 081615 no. 28	804.99	864			PD 081915 no. 26	916.43	1023
PD 081515 no. 27	478.7	567			PD 081615 no. 29	686.21	802			PD 081915 no. 28	836.55	1036
PD 081515 no. 28	494.48	586			PD 081615 no. 30	678.56	753			PD 081915 no. 29	952.03	1099
PD 081515 no. 29	403.41	472			PD 081615 no. 31	715.33	792			PD 081915 no. 3	775.71	861
PD 081515 no. 30	450.85	504			PD 081615 no. 33	860.99	989			PD 081915 no. 30	859.51	1041
PD 081515 no. 31	442.6	484			PD 081615 no. 34	734.17	792			PD 081915 no. 31	674.66	799
PD 081515 no. 32	482.03	520			PD 081615 no. 35	809.7	952			PD 081915 no. 32	990.57	1101
PD 081515 no. 34	372.75	431								PD 081915 no. 33	789.62	847
PD 081515 no. 35	493.42	554								PD 081915 no. 34	961.33	1053
PD 081515 no. 6	1448.36	1605								PD 081915 no. 35	752.78	807
PD 081515 no. 7	1686.6	1844								PD 081915 no. 5	642.71	718
										PD 081915 no. 8	818.95	933
