# Supplementary material for: Developmental programming modulates olfactory behavior in C. elegans via endogenous RNAi pathways
Source: eLife. 2016 Jun 28;5:e11642. doi: 10.7554/eLife.11642 (PMC4924998; doi:10.7554/eLife.11642)
Supplement: Figure 1—figure supplement 3—source data 1. — DOI: http://dx.doi.org/10.7554/eLife.11642.013 [file elife-11642-fig1-figsupp3-data1.xlsx]

## Sheet: Figure 1 - S3A
Fluorescence intensities of ADL neurons for smFISH experiments using gfp mRNA probes
Trial 1					Trial 2					Trial 3
Con no.1	Mean	Max			Con no.2	Mean	Max			Con no.3	Mean	Max
1	2491.39	3128			1	2304.84	2949			1	2217.98	3081
2	2114.68	3061			2	2740.12	3073			2	2192.41	3100
3	2143.89	3104			3	2230.31	3057			3	2152.5	3062
4	2192.64	3129			4	2068.9	3273			4	2840.07	3425
5	2608.94	3173			5	2521.5	2926			5	2261.26	3010
6	2128.32	3161			6	1955.66	3204			6	1967.92	2805
7	2328.89	2994			7	2053.55	3254			7	2157.68	3041
8	2191.15	3068			8	2311.23	3214			8	2234.39	2955
9	2426.4	3085			9	2325.74	2964			9	2120.77	3210
10	2238.17	3060			10	2336.66	3007			10	1517.5	2047
PD no.1	Mean	Max			PD no.2	Mean	Max			PD no.3	Mean	Max
1	2455.32	3080			1	2106.81	3051			1	2395.27	2940
2	1987.08	2599			2	2280.25	2944			2	2696.55	3083
3	2566.2	3013			3	2077.28	3246			3	2510.96	3043
4	1889.33	2785			4	2107.61	3208			4	2164.55	3067
5	2581.64	3075			5	2289.3	3069			5	2165.86	3064
6	1897.19	3168			6	2657.57	3308			6	2337.92	3076
7	2136.86	2991			7	2148.18	2951			7	2710.99	3229
8	2372.05	3192			8	2690.32	3155			8	2420.61	3002
9	2680.73	2983			9	2092.22	3122			9	2402.14	2936
10	2515.03	3095			10	2154.41	2950			10	2427.22	2985

## Sheet: Figure 1 - S3C
Fluorescence intensities of worm backgrounds for smFISH experiments using gfp probes
Trial 1					Trial 2					Trial 3
Con no.1	Mean	Max			Con no.2	Mean	Max			Con no.3	Mean	Max
1	1388.8	1642			1	846.418	1041			1	1187.57	1316
2	902.803	1232			2	1424.84	1773			2	1213.96	1375
3	979.838	1170			3	698.311	790			3	1386.42	1570
4	942.517	1119			4	1053.89	1239			4	1641.95	1783
5	1221.08	1574			5	1153.95	1428			5	991.49	1148
6	1003.99	1128			6	748.024	851			6	1263.53	1390
7	974.243	1110			7	853.385	956			7	1154.12	1285
8	1251.13	1466			8	990.032	1113			8	994.5	1118
9	966.156	1077			9	1010.96	1178			9	821.067	942
10	930.234	1047			10	1244.3	1450			10	848.487	947
PD no.1	Mean	Max			PD no.2	Mean	Max			PD no.3	Mean	Max
1	1375.29	1532			1	1092.76	1334			1	984.073	1161
2	1413.59	1553			2	1167.07	1286			2	1559.95	1891
3	1492.34	1779			3	961.406	1113			3	1475.49	1749
4	995.404	1119			4	1093.54	1293			4	1081.82	1230
5	1854.25	2138			5	1087.7	1257			5	1087.17	1222
6	958.469	1108			6	1231.6	1378			6	1228.26	1372
7	1066.03	1340			7	941.453	1194			7	1273.97	1514
8	1227.91	1450			8	1367.93	1566			8	1494.03	1664
9	1721.75	2071			9	1033.22	1159			9	1473.62	1824
10	1272.38	1481			10	999.129	1118			10	1547.19	1748
