# Supplementary material for: Developmental programming modulates olfactory behavior in C. elegans via endogenous RNAi pathways
Source: eLife. 2016 Jun 28;5:e11642. doi: 10.7554/eLife.11642 (PMC4924998; doi:10.7554/eLife.11642)
Supplement: Figure 2—source data 1. — The conserved sequence formula for the PD motif is also included. DOI: http://dx.doi.org/10.7554/eLife.11642.015 [file elife-11642-fig2-data1.xlsx]

## Sheet: Figure 2B
Conserved sequence identified by bioinformatic analysis
CT[AT]TAA[AT]TTN(0,3)[AC]AN(0,2)TTTTG[CT]CATAA[TA]C[TC]

## Sheet: Figure 2C
Percentage of animals exhibiting GFP expression in CON and PD ADL neurons for deletion and mutation osm-9p::gfp constructs
osm-9p::gfp		SH237 Del 1		SH240 Del 1		SH241 Del 2		SH242 Del 3		SH243 Del 3		SH244 Mut 1		SH245 Mut 1		SH246 Mut 2		SH247 Mut 2		SH248 Mut 3		SH249 Mut 3		SH250 Mut 4		SH251 Mut 4		SH252 Mut 5		SH253 Mut 6		SH254 Mut 6		SH255 Mut 7		SH256 Mut 7
CON	PD	CON	PD	CON	PD	CON	PD	CON	PD	CON	PD	CON	PD	CON	PD	CON	PD	CON	PD	CON	PD	CON	PD	CON	PD	CON	PD	CON	PD	CON	PD	CON	PD	CON	PD	CON	PD
100	4	100	100	100	93	88	9.09091	100	23.5294	84.375	10	13	1	33	0	8	0	8	0	100	50	80	50	3.92157	0	3	0	100	61.9048	100	0	5	0	100	0	3	0
96	0	100	100	100	100	100	11.4286	92.3077	34.2105	100	25	12	3	32	0	6	0	2	0	80	6	92.8571	46.1538	3.8961	0	4	0	94.4444	86.6667	71	0	67	0	43	0	0	0
95	6	100	100	100	100	100	0	93.1034	3.57143			22	7	21	3	15	0	4	1	86	56	88.5714	59.375	0	0	4	0	91.3043	69.2308	14	0	0	0	64	0	0	0
92	20											17	0	18	0									5.40541	0					0	0	1	0	0	0
89	14																													4	0	2	0
93	5																													0	0	5	0
92	8																													16	0	2	0
86	6																													15	0
91	15
94	14
93	17
94	12
85	12
92	12
83	14
92	7
83	8
92	10
85	15
93	27
79	17
83	5
92	7
100	13
86	6
80	19
93	12
87	18
100	18
100	23
92	11
82	13
100	8
91	14
92	14
92	17
92	33
100	17
100	12
94	40
91	21
85	17
