# Supplementary material for: Developmental programming modulates olfactory behavior in C. elegans via endogenous RNAi pathways
Source: eLife. 2016 Jun 28;5:e11642. doi: 10.7554/eLife.11642 (PMC4924998; doi:10.7554/eLife.11642)
Supplement: Figure 3—source data 1. — DOI: http://dx.doi.org/10.7554/eLife.11642.017 [file elife-11642-fig3-data1.xlsx]

## Sheet: Figure 3A
Percentage of animals expressing GFP in CON and PD ADL neurons
wild-type		daf-3(mgDf90)		daf-5(e1386)		daf-7(e1372)		daf-2(e1370)		age-1(mg44)		pdk-1(sa680)	daf-16(m27)	daf-16(mgDf50)		daf-12(m20)
CON	PD	CON	PD	CON	PD	CON	PD	CON	PD	CON	PD	CON	CON	CON	PD	CON
90	20	80	50	80	70	53.3	0	0	10	66.7	0	77.2727	92.9	87.5	48	15.4
81.8	20	89.4737	85	80.9524	71.4286	69.8	0	0	0	8.3	0	74.0741	86.4	97.1	19.7	27.5
90	25	75	55	80	40.9091	100	0	40	7.7	57.9	10.5	52.2727	100	81.2	9.1	80
83.3	33.3	80	45			82.6	8		0					100		43.5
90	27.2					35.3	0									37.5
80	10
80	10
90	30
70	10
90	20
81.8	10
90	10
89.4	0
81.2	15.8
60	21
