# Supplementary material for: Developmental programming modulates olfactory behavior in C. elegans via endogenous RNAi pathways
Source: eLife. 2016 Jun 28;5:e11642. doi: 10.7554/eLife.11642 (PMC4924998; doi:10.7554/eLife.11642)
Supplement: Figure 3—source data 2. — DOI: http://dx.doi.org/10.7554/eLife.11642.018 [file elife-11642-fig3-data2.xlsx]

## Sheet: Fig 3B
DAF-3 enrichment at the osm-9 PD motif measured by IP-qPCR
Ct values normalized to DAF-3 enrichment at act-2 (Park, Estevez et al. 2010)
Background values (daf-3 mutant) are set to 0 in figure
DAF-3 binding site (DBS)
	CON	PD	L2/L3	Dauer	daf-3 young adults
Replicate 1	0.38	1.17667	0.96	0.116667	-0.63
	0.41	1.31667	0.93	0.00666667	-0.98
	0.34	0.986667	1.03	0.156667	-1.11
Replicate 2	0.806667	2.53	-0.793333	-0.483333
	0.866667	2.33	-0.573333	-0.433333
	0.146667	2.4	-0.623333	-0.503333
daf-8 promoter (binding site 1; Park, Estevez et al. 2010) - positive control
	CON	PD	L2/L3	Dauer	daf-3 young adults
Replicate 1	-1.96	-1.44333	-2.18	-3.30333	-5.07
	-1.78	-2.45333	-2.14	-4.05333	-5.07
	-2.14	-3.15333	-2.26	-3.64333	-6.69
Replicate 2	-2.00667	-2.17	-5.86333	-1.73667
	-2.56667	-2.28	-5.93333	-1.83333
	-2.24667	-1.78	-5.35333	-2.00333
Replicate 3	-1.40333	-1.76667		-1.98333
	-2.26333	-2.83667		-1.07333
	-1.66333	-2.51667		-2.07333
daf-14 promoter (Park, Estevez et al. 2010) - negative control
	CON	PD	L2/L3	Dauer	daf-3 young adults
Replicate 1	-1.51	-5.01333	-0.94	-0.283333	-0.96
	-0.39	-3.80333	-1.75	0.596667	-1.15
	-1.54	-5.91333	-1.97	-1.61333	-1.17
Replicate 2	-3.53667	-5.28	-1.26333	-0.483333
	-3.02667	-7.03	-1.51333	-1.74333
	-5.38667	-5.41	-2.16333	-0.433333
Replicate 3	-2.05333	-1.51667	-1.66667
	-2.75333	-1.95667	-1.30667
	-3.15333	-1.49667	-0.606667
