# Supplementary material for: Developmental programming modulates olfactory behavior in C. elegans via endogenous RNAi pathways
Source: eLife. 2016 Jun 28;5:e11642. doi: 10.7554/eLife.11642 (PMC4924998; doi:10.7554/eLife.11642)
Supplement: Figure 3—source data 3. — DOI: http://dx.doi.org/10.7554/eLife.11642.019 [file elife-11642-fig3-data3.xlsx]

## Sheet: Fig 3C
Ratio of PD/CON ascr#3 avoidance behavior
Wild-type	daf-3(mgDf90)	daf-5(e1386)	daf-7(e1372)
0.775194	0.359784	1.45455	0.924051
0.108108	0.732719	0.866667	0.951009
0.459459	0.571429	1	0.607038
0.309091	1.42403
0.15873	1.20645
0.212121	1.22222
0.175439
0.288889
0.283333
0.390805
0.428571
0.777778
