# Supplementary material for: Developmental programming modulates olfactory behavior in C. elegans via endogenous RNAi pathways
Source: eLife. 2016 Jun 28;5:e11642. doi: 10.7554/eLife.11642 (PMC4924998; doi:10.7554/eLife.11642)
Supplement: Figure 3—figure supplement 1—source data 1. — DOI: http://dx.doi.org/10.7554/eLife.11642.021 [file elife-11642-fig3-figsupp1-data1.xlsx]

## Sheet: Figure 3 - S1
Percent animals expressing GFP in CON and PD ADL neurons
Wild-type		daf-3(mgDf90)		daf-5(e1386)		SH246 Mut 2		SH247 Mut 2		SH225 daf-3; Mut2		SH226 daf-3;Mut2		SH227 daf-5;Mut2		SH228 daf-5;Mut2		SH257 daf-3;daf-5;Mut2		SH258 daf-3;daf-5;Mut2
CON	PD	CON	PD	CON	PD	CON	PD	CON	PD	CON		CON		CON		CON		CON		CON
100	4	80	50	80	70	8	0	8	0	0		50		47.619		14.2857		86.6667		37.5
96	0	89.4737	85	80.9524	71.4286	6	0	2	0	0		62.5		37.1429		40		68.75		61.1111
95	6	75	55	80	40.9091	15	0	4	1	17.8571		100		50		22.7273		78.3784		38.8889
92	20	80	45							54.5455				100				80
89	14
93	5
92	8
86	6
91	15
94	14
93	17
94	12
85	12
92	12
83	14
92	7
83	8
92	10
85	15
93	27
79	17
83	5
92	7
100	13
86	6
80	19
93	12
87	18
100	18
100	23
92	11
82	13
100	8
91	14
92	14
92	17
92	33
100	17
100	12
94	40
91	21
85	17
