# Supplementary material for: Developmental programming modulates olfactory behavior in C. elegans via endogenous RNAi pathways
Source: eLife. 2016 Jun 28;5:e11642. doi: 10.7554/eLife.11642 (PMC4924998; doi:10.7554/eLife.11642)
Supplement: Figure 3—figure supplement 2—source data 1. — Normalized avoidance responses of CON adults to ascr#3 are also included. DOI: http://dx.doi.org/10.7554/eLife.11642.023 [file elife-11642-fig3-figsupp2-data1.xlsx]

## Sheet: Figure 3- S2A
Ascr#3 avoidance behavior in CON animals; normalized by subtracting M13 avoidance response
Wild-type	daf-3(mgDf90)	daf-5(e1386)	daf-7(e1372)	mut-2(ne298)	mut-14(pk738)	mut-15(tm1358)	mut-16(pk710)	mut-16(mg461)	SH176	SH185	SH177	SH186	rrf-1(pk1417)	nrde-3(gg66)	ergo-1(tm1860)	hda-2(ok1479)	hpl-2(tm1489)	set-2(ok952)	zfp-1(ok554)	SH197	SH198
0.249231	0.444712	0.366667	0.254839	0.2	-0.12	0.22	0.06	0.223846	0.445116	0.74	0.317949	0.85	0.314545	0.321693	0.26	0.0233786	0.12532	0.166667	0.28	0.2	0.434783
0.642857	0.233333	0.5	1.05152	0.488889	0.546667	0.2	0.277389	0.16632	0.481481	0.78	0.411765	0.675	0.0640394	0.408571	0.32	0.38	0.115497	0.226755	0.28	0.461538	0.529412
0.38	0.233333	0.633333	0.366667	0.739394	0.570833	0.257143	0.328571	0.111888	0.703704	0.731458	0.655738	0.647059	0.5	0.415789	-0.04	0.423077	0.102273	0.225806	0.09	0.317308	0.555556
0.498462	0.608602			0.383333	0.4		0.4	0.203226	0.783333	0.78			0.6	0.666667	0.133333	0.412516	0.268475		0.08	0.75	0.72
0.206691	0.469697				0.1		0.460169	0.333333		0.731458				0.12	0.333333		0.34543		0.08	0.7	0.67
0.4	0.3						0.683333	0.54274						0.164615			0.276786		-0.08
0.543704								0.149718						0.475758					0.03
0.289231								0.283333
0.453846								0.174603
0.46								0.0576923
0.566667								0.433333
0.404762								0.44
0.366667								0.390244
0.7
0.569892
0.5
0.545161
0.633333
0.333333
0.566667
0.447312
0.6
0.867742
0.633333
0.544086
0.477226
0.321154
0.518182
0.588889
0.871693
0.83
0.631579
0.874675
0.807692
0.739171
0.631755
0.588636
0.622753
0.571429
0.708166
0.49127
0.311538
0.815782
0.683333
0.8
0.88
0.62
0.8
0.85
0.56
0.84
0.633333
0.66
0.84
0.84
0.54

## Sheet: Figure 3 - S2B
M13 Avoidance response of CON and PD adults
Wild-type		osm-9(ky10)		SH230		SH231		SH233		SH234		daf-3(mgDf90)		daf-5(e1386)		daf-7(e1372)		mut-2(ne298)		mut-14(pk738)		mut-15(tm1358)		mut-16(pk710)		mut-16(mg461)		SH176		SH185		SH177		SH186		rrf-1(pk1417)		nrde-3(gg66)		ergo-1(tm1860)		hda-2(ok1479)		hpl-2(tm1489)		set-2(ok952)		zfp-1(ok554)
CON	PD	CON	PD	CON	PD	CON	PD	CON	PD	CON	PD	CON	PD	CON	PD	CON	PD	CON	PD	CON	PD	CON	PD	CON	PD	CON	PD	CON	PD	CON	PD	CON	PD	CON	PD	CON	PD	CON	PD	CON	PD	CON	PD	CON	PD	CON	PD	CON	PD
0.230769	0.24	0.28	0.32	0.107143	0.18	0.0666667	0.230769	0.0909091	0.0666667	0	0.176471	0.09375	0.04	0.133333	0.0666667	0.1	0.0645161	0.133333	0.133333	0.2	0.12	0.12	0.18	0.24	0.333333	0.18	0.0588235	0.0294118	0	0	0	0.0666667	0	0	0	0.0454545	0.0357143	0.08	0.12	0.14	0.22	0.192308	0.32	0.352941	0.543478	0.166667	0.166667	0.12	0.1
0.0892857	0.288462	0.0192308	0.1	0.0851064	0	0	0	0	0	0.125	0	0.1	0.129032	0.133333	0.133333	0.1	0.0666667	0.111111	0.08	0.12	0.16	0.16	0.08	0.030303	0.115385	0.0769231	0.111111	0	0.0232558	0.0294118	0	0	0	0.025	0	0.142857	0.142857	0.0857143	0.0769231	0.2	0.04	0.14	0.0980392	0.0789474	0.025641	0.0967742	0.1	0.147059	0.1
0.14	0.0980392	0.16	0.24	0.142857	0	0.0833333	0.0666667	0.111111	0	0.0434783	0.129032	0.133333	0.166667	0.1	0.1	0.0666667	0.1	0.0606061	0.1	0.0625	0.0967742	0.142857	0.08	0.171429	0.1	0.272727	0.153846	0	0.0625	0	0	0	0	0	0.02	0.133333	0.0666667	0.0714286	0.04	0.2	0.12	0.0769231	0.0769231	0.377358	0.025	0.0967742	0.0666667	0.2	0.133333
0.04	0.0384615	0.12	0.0740741									0.133333	0.1					0.0833333	0.166667	0.133333	0.0645161			0.1	0.129032	0.0967742	0.09375	0.0322581	0			0	0			0.1	0.1	0.115385	0.0344828	0.2	0.166667	0.0689655	0.142857	0.104167	0.0714286			0.12	0
0.148148	0.324324	0.2	0.12									0.166667	0.1							0.233333	0.166667					0.133333	0.09375											0.184211	0.222222	0.1	0.433333							0.17	0.17
0.08	0.08	0.1	0.0909091									0.1	0.133333																									0.2	0.166667
0.16	0.16	0.2	0.2																																			0.0909091	0.1
0.230769	0.16	0.107143	0.16
0.2	0.0625	0.16	0.08
0.04	0.103448	0.12	0.04
0.133333	0.133333	0.24	0.16
0.166667	0.166667	0.258065	0.0930233
0.133333	0.166667	0.14	0.113636
0.1	0.2	0.176471	0.12069
0.0967742	0.0967742	0	0
0.133333	0.133333	0.0175439	0
0.1	0.0967742	0.0222222	0.0555556
0.1	0.129032	0.0943396	0.0645161
0.1	0.133333	0.05	0
0.1	0.1	0.114754	0
0.133333	0.166667	0.06	0.04
0.0666667	0.133333	0	0.02
0.1	0.0666667	0.02	0
0.0666667	0.1	0.047619	0
0.133333	0.0666667	0	0.02
0.26087	0.560976	0.0192308	0
0.403846	0.28	0.04	0
0.233333	0.576923	0.04	0
0.02	0.14	0.02	0
0	0.0208333	0.45098	0.444444
0	0.0175439	0.666667	0.25
0	0	0.4	0.58
0.0322581	0.016129
0.0163934	0
0.0363636	0
0.106061	0.0181818
0	0
0.0545455	0.0363636
0.0384615	0.0508475
0.0655738	0.05
0	0.02
0	0
0.02	0
0.02	0
0	0.04
0	0
0.04	0
0.0666667	0.02
0	0
0.2	0.137255
0.4	0.25
0.52	0.26
[truncated: 4 more columns]

## Sheet: Figure 3 - S2C
1M glycerol Avoidance response of CON and PD adults
Wild-type		osm-9(ky10)		SH230		SH231		SH233		SH234		daf-3(mgDf90)		daf-5(e1386)		daf-7(e1372)		mut-2(ne298)		mut-14(pk738)		mut-15(tm1358)		mut-16(pk710)		mut-16(mg461)		SH176		SH185		SH177		SH186		rrf-1(pk1417)		nrde-3(gg66)		ergo-1(tm1860)		hda-2(ok1479)		hpl-2(tm1489)		set-2(ok952)		zfp-1(ok554)
CON	PD	CON	PD	CON	PD	CON	PD	CON	PD	CON	PD	CON	PD	CON	PD	CON	PD	CON	PD	CON	PD	CON	PD	CON	PD	CON	PD	CON	PD	CON	PD	CON	PD	CON	PD	CON	PD	CON	PD	CON	PD	CON	PD	CON	PD	CON	PD	CON	PD
0.68	0.72	0.258065	0.06	0.857143	0.913043	0.666667	0.727273	0.7	1	1	0.916667	0.653846	0.72	0.8	0.733333	0.8	0.666667	0.8	0.766667	0.96	0.84	0.882353	0.92	0.84	0.96	0.8	0.86	1	1	0.98	1	1	1	1	1	0.96	0.92	0.76	0.925926	0.846154	0.942308	0.92	0.884615	1	1	0.866667	0.8	0.84	0.8
0.865385	0.981818	0.115385	0.1	0.92	0.814815	0.571429	1	1	0.833333	1	0.909091	0.59375	0.766667	0.933333	0.733333	0.866667	0.8	0.888889	0.8125	0.88	0.923077	0.72	0.64	0.740741	0.96	0.923077	0.8	1	1	1	1	1	1	1	1	0.92	1	0.92	0.884615	1	0.72	0.862745	0.807692	1	1	0.833333	0.833333	0.966667	0.8
0.96	0.888889	0.423077	0.38	0.772727	0.666667	0.666667	0.571429	0.88	0.8	0.894737	0.84	0.9	0.9	0.833333	0.766667	0.866667	0.766667	0.833333	0.903226	0.7	0.866667	0.84	0.846154	0.733333	0.9	0.96	1	1	1	1	0.96875	1	1	1	1	0.766667	0.7	0.96	0.92	0.76	0.740741	0.96	0.88	1	1	0.966667	0.8	0.8	0.866667
0.96	0.88	0.153846	0.08									0.7	0.733333					0.733333	0.8	0.8	0.866667			0.8	0.766667	0.833333	0.766667	1	1			1	1			0.833333	0.766667	0.923077	0.807692	0.866667	0.666667	0.8	0.84	1	1			0.766667	0.833333
0.730769	0.92	0.28	0.44									0.8	0.8							0.866667	0.933333					0.9	0.733333											0.685714	0.866667	0.933333	0.8							1	0.67
0.884615	0.88	0.2	0.0909091									0.875	0.8																									0.833333	0.833333									1	0.77
0.888889	0.846154	0.181818	0.230769																																			0.866667	0.866667
0.814815	0.56	0.16	0.12
0.88	0.68	0.16	0.16
0.88	0.888889	0.44	0.0769231
0.9	0.78125	0.2	0.222222
0.933333	0.8	0.590909	0.675
0.833333	0.766667	0.75	0.657895
0.933333	0.966667	0.846154	0.541667
0.866667	0.933333	0.789474	0.473684
0.9	0.833333	0.657895	1
0.766667	0.766667	1	1
0.933333	0.866667	0.784615	0.543478
0.733333	0.8	0.8	0.85
0.733333	0.7	0.666667	0.462963
0.8	0.8	0.883333	0.847458
0.8	0.733333	0.4	0.82
0.833333	0.733333	0.733333	0.8
0.833333	0.733333	0.866667	0.857143
0.7	0.8	0.914894	0.933333
1	0.9375	0.68	0.8
1	0.97561	0.58	0.6
1	1	0.54	0.52
1	1	0.862745	0.764706
1	1	0.921569	0.88
1	1	0.980769	0.54
1	1	0.92	0.96
1	1
1	1
1	1
1	1
1	1
1	1
1	1
1	1
1	1
1	1
1	1
1	1
1	1
1	1
1	1
1	1
1	1
1	1
1	1
1	1
[truncated: 4 more columns]
