# Supplementary material for: Developmental programming modulates olfactory behavior in C. elegans via endogenous RNAi pathways
Source: eLife. 2016 Jun 28;5:e11642. doi: 10.7554/eLife.11642 (PMC4924998; doi:10.7554/eLife.11642)
Supplement: Figure 4—source data 1. — DOI: http://dx.doi.org/10.7554/eLife.11642.025 [file elife-11642-fig4-data1.xlsx]

## Sheet: Figure 4A
Percentage of animals expressing GFP in CON and PD ADL neurons
Wild-type		mut-2(ne298)		mut-7(pk720)		mut-8(ne221)		mut-14(pk738)		mut-15(tm1358)		mut-16(mg461)		mut-16(pk710)		rrf-1(pk1417)		ergo-1(tm1860)		nrde-1(gg88)		nrde-3(gg66)		nrde-4(gg129)
CON	PD	CON	PD	CON	PD	CON	PD	CON	PD	CON	PD	CON	PD	CON	PD	CON	PD	CON	PD	CON	PD	CON	PD	CON	PD
90	20	85	64.2857	90	35	85	20	95	47.619	90	75	70	35	90	35	85.7143	40	90	25	85	50	80	50	85	35
90	20	85	55	90	25	85.7143	25	80	65	80	80	85	52.6316	90	25	85	45	85	35	90	75	85	20	80	25
80	10	80.9524	65	80	45			75	75	90.4762	50	80	65	80	45	80	50	80	26.3158			100	40	80.9524	25
80	10			85	40			80	50			80	65	85	40			80	35			91.6667	60	80	25
90	10			91.6667	60									91.6667	60			75	40					75	25
81.8	20			91.6667	60									91.6667	60
80	10
90	10
80	30
80	30
75	30
100	30
80	30
100	20
90	27.2
80	10
90	27.2
90	27.2
81.8	10
90	10
90	10
80	10
80	20
80	20
90	10
