# Supplementary material for: Developmental programming modulates olfactory behavior in C. elegans via endogenous RNAi pathways
Source: eLife. 2016 Jun 28;5:e11642. doi: 10.7554/eLife.11642 (PMC4924998; doi:10.7554/eLife.11642)
Supplement: Figure 4—source data 2. — DOI: http://dx.doi.org/10.7554/eLife.11642.026 [file elife-11642-fig4-data2.xlsx]

## Sheet: Fig 4B
Florescent intensity of ADL neurons with osm-9 mRNA smFISH probes in mut-16(mg461) strain
Mean florescence intensities
Trial 1					Trial 2					Trial 3
	mean intensity	normalized to median				mean intensity	normalized to median				mean intensity	normalized to median
Con1 no. 1-1	978.02	0.661839			Con 2 no. 1	1184.89	0.804362			Con 3 no. 1-1	1980.17	1.18344
Con1 no. 1-2	1089.78	0.737469			Con 2 no. 10	1254.1	0.851345			Con 3 no. 1-2	1721.89	1.02908
Con1 no. 10-1	1795.42	1.21499			Con 2 no. 11	1399.7	0.950186			Con 3 no. 10-1	1445.54	0.863919
Con1 no. 10-2	1807.82	1.22338			Con 2 no. 12-1	1729.83	1.17429			Con 3 no. 10-2	1395.73	0.834151
Con1 no. 11	1632.81	1.10494			Con 2 no. 12-2	1779.82	1.20823			Con 3 no. 11	1503.12	0.898332
Con1 no. 12-1	1705.21	1.15394			Con 2 no. 13	1948.54	1.32277			Con 3 no. 12-1	1571.14	0.938983
Con1 no. 12-1	1917.1	1.29733			Con 2 no. 14	1540.06	1.04547			Con 3 no. 12-2	1608.42	0.961264
Con1 no. 13	1899.83	1.28564			Con 2 no. 15	1596.33	1.08367			Con 3 no. 13	1644.19	0.982641
Con1 no. 14-1	1788.8	1.21051			Con 2 no. 16	1942.52	1.31868			Con 3 no. 14-1	1953.32	1.16739
Con1 no. 14-2	1809.63	1.2246			Con 2 no. 17-1	1864.57	1.26576			Con 3 no. 14-2	1698.47	1.01508
Con1 no. 15-1	1162.59	0.78674			Con 2 no. 17-2	1816.54	1.23316			Con 3 no. 15-1	1953.18	1.16731
Con1 no. 15-2	1484.94	1.00488			Con 2 no. 18	2026.7	1.37582			Con 3 no. 15-2	1773.17	1.05973
Con1 no. 16-1	1224.31	0.828507			Con 2 no. 19-1	1507.08	1.02308			Con 3 no. 16	1923.19	1.14938
Con1 no. 16-2	1130.76	0.765201			Con 2 no. 19-2	1581.64	1.0737			Con 3 no. 17	1918.31	1.14647
Con1 no. 17-1	1194.47	0.808314			Con 2 no. 2-1	1636.43	1.11089			Con 3 no. 18-1	1402.41	0.838143
Con1 no. 17-2	1351.66	0.914687			Con 2 no. 2-2	1515.36	1.0287			Con 3 no. 18-2	1691.46	1.01089
Con1 no. 18-1	825.54	0.558654			Con 2 no. 20-1	1473.08	1			Con 3 no. 19-1	1356.06	0.810442
Con1 no. 18-2	896.41	0.606613			Con 2 no. 20-2	1391.05	0.944314			Con 3 no. 19-2	1731.73	1.03496
Con1 no. 19	984.54	0.666252			Con 2 no. 21-1	1197.4	0.812855			Con 3 no. 2-1	1794.49	1.07247
Con1 no. 2	1828.04	1.23706			Con 2 no. 21-2	1302.18	0.883985			Con 3 no. 2-2	1484.02	0.886917
Con1 no. 20	1465.65	0.991825			Con 2 no. 22-1	1500.29	1.01847			Con 3 no. 20	1366.88	0.816909
Con1 no. 21	1213.39	0.821118			Con 2 no. 22-2	1504.67	1.02144			Con 3 no. 21-1	1840.03	1.09968
Con1 no. 22-1	1597.83	1.08127			Con 2 no. 23-1	1364.91	0.926569			Con 3 no. 21-2	1849.06	1.10508
Con1 no. 22-2	1552.57	1.05065			Con 2 no. 23-2	1422.42	0.965609			Con 3 no. 22-1	2241.94	1.33988
Con1 no. 23	1568.05	1.06112			Con 2 no. 24-1	1286.4	0.873272			Con 3 no. 22-2	1948.36	1.16443
Con1 no. 24	1849.28	1.25143			Con 2 no. 24-2	1387.7	0.94204			Con 3 no. 23-1	1748.49	1.04498
Con1 no. 25-1	1470.52	0.995121			Con 2 no. 25-1	1470.14	0.998004			Con 3 no. 23-2	1599.49	0.955927
Con1 no. 25-2	1695.41	1.14731			Con 2 no. 25-2	1369.62	0.929766			Con 3 no. 24-1	1648.41	0.985163
Con1 no. 26-1	1702.81	1.15231			Con 2 no. 26-1	1518.74	1.031			Con 3 no. 24-2	1680.56	1.00438
Con1 no. 26-2	1789.72	1.21113			Con 2 no. 26-2	1471.22	0.998737			Con 3 no. 25-1	1445.96	0.86417
Con1 no. 27	1945.87	1.3168			Con 2 no. 27-1	1147.19	0.77877			Con 3 no. 25-2	1741.73	1.04094
Con1 no. 28-1	1418.94	0.960216			Con 2 no. 27-2	1019.67	0.692203			Con 3 no. 26	1538.63	0.919554
Con1 no. 28-2	1439.21	0.973933			Con 2 no. 28-1	1059.55	0.719275			Con 3 no. 27-1	1472.39	0.879966
Con1 no. 29	1249.36	0.845459			Con 2 no. 28-2	1094.64	0.743096			Con 3 no. 27-2	1329.97	0.794849
Con1 no. 3	1555.73	1.05278			Con 2 no. 29	1098.46	0.745689			Con 3 no. 28	1836.6	1.09763
Con1 no. 30	1370.75	0.927605			Con 2 no. 3-1	1420.99	0.964639			Con 3 no. 29	1577.34	0.942689
Con1 no. 4-1	1443.93	0.977127			Con 2 no. 3-2	1513.57	1.02749			Con 3 no. 3-1	1802.37	1.07718
Con1 no. 4-2	1579.89	1.06913			Con 2 no. 4	1389.93	0.943554			Con 3 no. 3-2	1665.91	0.995622
Con1 no. 5-1	1284.89	0.869503			Con 2 no. 5-1	1420.43	0.964259			Con 3 no. 30	1106.08	0.661043
Con1 no. 5-2	1254.83	0.849161			Con 2 no. 5-2	1431.52	0.971787			Con 3 no. 4	1714.74	1.02481
Con1 no. 6-1	1601.56	1.0838			Con 2 no. 6	1983.31	1.34637			Con 3 no. 5	1652.21	0.987435
Con1 no. 6-2	1894.92	1.28232			Con 2 no. 7-1	1712.18	1.16231			Con 3 no. 6-1	1833.86	1.096
Con1 no. 7	1244.17	0.841947			Con 2 no. 7-2	1718.56	1.16664			Con 3 no. 6-2	1937.72	1.15807
Con1 no. 8	1630.32	1.10326			Con 2 no. 8	1691.48	1.14826			Con 3 no. 7	1751.9	1.04701
Con1 no. 9-1	1261.77	0.853857			Con 2 no. 9	1642.48	1.115			Con 3 no. 8-1	1651.44	0.986974
Con1 no. 9-2	1168.61	0.790814								Con 3 no. 8-2	1026.05	0.613213
										Con 3 no. 9-1	1072.55	0.641004
					PD2 no. 1	2316.99	1.57289			Con 3 no. 9-2	1194.77	0.714048
PD1 no. 1	1859.32	1.25823			PD2 no. 10	1839.82	1.24896
PD1 no. 10	1226.38	0.829908			PD2 no. 11-1	1580.35	1.07282
PD1 no. 11-1	1389.86	0.940537			PD2 no. 11-2	1643.77	1.11587			PD3 no. 1-1	1943.84	1.16173
PD1 no. 11-2	1319.12	0.892666			PD2 no. 12	1681.11	1.14122			PD3 no. 1-2	2189.79	1.30872
PD1 no. 12-1	1187.97	0.803915			PD2 no. 13	1733.97	1.17711			PD3 no. 11	1718.25	1.0269
PD1 no. 12-2	1013.92	0.686133			PD2 no. 14	1581.73	1.07376			PD3 no. 12	1206.13	0.720837
PD1 no. 13-1	1067.88	0.722649			PD2 no. 15-1	1446.79	0.982153			PD3 no. 13-1	1507.51	0.900955
PD1 no. 13-2	1260.46	0.85297			PD2 no. 15-2	1502.43	1.01992			PD3 no. 13-2	1507.95	0.901218
PD1 no. 14-1	1172.39	0.793372			PD2 no. 16-1	1301.36	0.883428			PD3 no. 14	1262.53	0.754544
PD1 no. 14-2	1237.6	0.837501			PD2 no. 16-2	1231.3	0.835868			PD3 no. 15-1	1395.74	0.834157
PD1 no. 15	1444.03	0.977195			PD2 no. 17	1180.73	0.801538			PD3 no. 15-2	1582.05	0.945504
PD1 no. 16	1173.64	0.794218			PD2 no. 18-1	1454.02	0.987061			PD3 no. 16-1	1567.18	0.936617
PD1 no. 17	1303.75	0.882265			PD2 no. 18-2	1327.12	0.900915			PD3 no. 16-2	1264.37	0.755644
PD1 no. 18	1337.74	0.905267			PD2 no. 19	1265.18	0.858867			PD3 no. 17-1	1918.02	1.14629
PD1 no. 19-1	1287.39	0.871194			PD2 no. 2-1	2112.46	1.43404			PD3 no. 17-2	1859.44	1.11128
PD1 no. 19-2	1256.72	0.85044			PD2 no. 2-2	1943.74	1.31951			PD3 no. 18	1373.47	0.820847
PD1 no. 2	1935.1	1.30951			PD2 no. 20-1	1288.06	0.874399			PD3 no. 19	2359.8	1.41032
PD1 no. 20-1	1192.55	0.807015			PD2 no. 20-2	1228.41	0.833906			PD3 no. 2	1349.99	0.806814
PD1 no. 20-2	1194.68	0.808456			PD2 no. 21	1625.2	1.10327			PD3 no. 20	1055.25	0.630665
PD1 no. 21-1	1035.99	0.701069			PD2 no. 22-1	915.99	0.62182			PD3 no. 21-1	1002.97	0.59942
PD1 no. 21-2	1194.37	0.808246			PD2 no. 22-2	1073.72	0.728895			PD3 no. 21-2	1100.3	0.657588
PD1 no. 22	1143.3	0.773687			PD2 no. 23	1620.86	1.10032			PD3 no. 22-1	1344.77	0.803695
PD1 no. 23	1489.58	1.00802			PD2 no. 24	1148.24	0.779482			PD3 no. 22-2	1595.16	0.953339
PD1 no. 24-1	1281.8	0.867412			PD2 no. 25-1	807.7	0.548307			PD3 no. 23-1	1289.27	0.770525
PD1 no. 24-2	1172.88	0.793704			PD2 no. 25-2	814.5	0.552923			PD3 no. 23-2	1197.91	0.715925
PD1 no. 25-1	1056.49	0.714941			PD2 no. 26-1	1337.33	0.907846			PD3 no. 24-1	1303.22	0.778863
PD1 no. 25-2	984.99	0.666556			PD2 no. 26-2	1312.18	0.890773			PD3 no. 24-2	1390.65	0.831115
PD1 no. 26-1	1459.51	0.98767			PD2 no. 27	1651.21	1.12092			PD3 no. 25	940.35	0.561995
PD1 no. 26-2	1253.16	0.84803			PD2 no. 28	1437.42	0.975792			PD3 no. 26-1	1172.68	0.700846
PD1 no. 27	1344.76	0.910017			PD2 no. 29	1194.99	0.811219			PD3 no. 26-2	1101.4	0.658246
PD1 no. 28-1	1305.46	0.883423			PD2 no. 3	1467.64	0.996307			PD3 no. 27-1	1189.69	0.711012
PD1 no. 28-2	1469.87	0.994681			PD2 no. 30	1481.39	1.00564			PD3 no. 27-2	1164.56	0.695993
PD1 no. 29-1	1502.42	1.01671			PD2 no. 4-1	1902.59	1.29157			PD3 no. 28	1277.93	0.763748
PD1 no. 29-2	1500.42	1.01535			PD2 no. 4-2	1907.25	1.29474			PD3 no. 3	1801.23	1.0765
PD1 no. 3	1807.96	1.22347			PD2 no. 5	1551.24	1.05306			PD3 no. 30-1	964.18	0.576237
PD1 no. 30-1	813.9	0.550777			PD2 no. 6	1293.19	0.877882			PD3 no. 30-2	961.8	0.574815
PD1 no. 30-2	1338.84	0.906011			PD2 no. 7-1	2187.62	1.48507			PD3 no. 4	1494.78	0.893347
PD1 no. 4-1	907.31	0.613989			PD2 no. 7-2	2100.06	1.42563			PD3 no. 5	2101.92	1.2562
PD1 no. 4-2	1391.29	0.941505			PD2 no. 8	1427.37	0.96897			PD3 no. 6-1	2067.7	1.23575
PD1 no. 5-1	1400.94	0.948035			PD2 no. 9-1	1576.79	1.0704			PD3 no. 6-2	2093.32	1.25106
PD1 no. 5-2	1299.54	0.879416			PD2 no. 9-2	1703.43	1.15637			PD3 no. 7	2211.27	1.32155
PD1 no. 6	1598.24	1.08155								PD3 no. 8	1924.17	1.14997
PD1 no. 7	1382.82	0.935773								PD3 no. 9-1	1888.7	1.12877
PD1 no. 8	1571.58	1.06351								PD3 no. 9-2	1312.62	0.78448
PD1 no. 9	1347.16	0.911642
