# Supplementary material for: Developmental programming modulates olfactory behavior in C. elegans via endogenous RNAi pathways
Source: eLife. 2016 Jun 28;5:e11642. doi: 10.7554/eLife.11642 (PMC4924998; doi:10.7554/eLife.11642)
Supplement: Figure 4—source data 3. — DOI: http://dx.doi.org/10.7554/eLife.11642.027 [file elife-11642-fig4-data3.xlsx]

## Sheet: Fig 4C
Ratio of PD/CON ascr#3 avoidance behavior
Wild-type	mut-2(ne298)	mut-14(pk738)	mut-15(tm1358)	mut-16(mg461)	mut-16(pk710)	SH176	SH185	SH177	SH186	rrf-1(pk1417)	ergo-1(tm1860)	nrde-3(gg66)
0.34375	0.333333	0.181572	0.909091	2.32828	1.44444	0.577698	0.702703	0.78629	0.840336	0.903799	0.0769231	0.00956478
0.105263	0.701748	0.239228	0.8	0.857398	0.782847	0.557026	0.538462	1.45714	1.21212	0.715152	0.25	0.0979021
0.38	0.540984	0.255376	1.78291	1.34292	0.507246	0.476053	0.552671	0.857813	0.453939	0.333333	1	0.18706
0.826446	0.26087	2		0.91875	1.17742	0.531915	0.538462				3	0.55
0.1							0.552671				0.75	3.80769
0.0740741												1.89333
0.775194												0.630573
0.311111
0.25
0.222222
0.578947
0.108108
0.459459
0.343284
0.245614
0.46
0.309091
0.15873
0.212121
