# Supplementary material for: Developmental programming modulates olfactory behavior in C. elegans via endogenous RNAi pathways
Source: eLife. 2016 Jun 28;5:e11642. doi: 10.7554/eLife.11642 (PMC4924998; doi:10.7554/eLife.11642)
Supplement: Figure 4—figure supplement 1—source data 1. — DOI: http://dx.doi.org/10.7554/eLife.11642.029 [file elife-11642-fig4-figsupp1-data1.xlsx]

## Sheet: Figure 4 - S1
Percent animals expressing GFP in CON and PD ADL neurons
Wild-type		alg-2(ok304)		alg-3(tm1155)		alg-4(tm1041)		csr-1(tm892)		drh-1(ok3495)		drh-2(ok951)		drh-3(ne4253)		eri-1(mg366)		eri-6(gk3038)		rde-1(ne219)		rde-4(ne301)		rrf-2(ok210)		rrf-3(pk1426)		hpl-1(tm1624)		lin-35(n745)
CON	PD	CON	PD	CON	PD	CON	PD	CON	PD	CON	PD	CON	PD	CON	PD	CON	PD	CON	PD	CON	PD	CON	PD	CON	PD	CON	PD	CON	PD	CON	PD
90	20	85	30	84.2105	23.8095	85	20	100	20	90	15	76.1905	20	80	15	85	40	77.7778	20	90	26	85	20	90.4762	25	85	15	81.4	1.9	100	0
100	40	80	15	80	15	90	10	70	23.8095	85	33.3333	85.7143	20	80.9524	35	85	25	80	45	90	25	80	20	85	15	90	16.6667	80	20	75	30
90	20	75	15	95	30					90	20			75	33.3333					75	47.619	85	30					100	7.1	80	20
80	10			70	30					90	35			85	35					80	50									80	25
80	10			90	25															85	35
90	10			90	25
81.8182	20
80	20
80	10
90	10
80	30
83.3333	33.3333
80	30
75	30
100	30
80	30
100	20
90	27.2727
80	10
80	10
90	30
90	27.2727
90	27.2727
90	27.2727
70	10
90	20
81.8182	10
90	10
90	10
100	4
96	0
95	6
92	20
89	14
93	5
92	8
86	6
91	15
94	14
93	17
94	12
85	12
92	12
83	14
92	7
83	8
92	10
85	15
93	27
79	17
83	5
92	7
100	13
86	6
80	19
93	12
87	18
100	18
100	23
92	11
82	13
100	8
91	14
92	14
92	17
92	33
100	17
100	12
94	40
91	21
85	17
