# Supplementary material for: Developmental programming modulates olfactory behavior in C. elegans via endogenous RNAi pathways
Source: eLife. 2016 Jun 28;5:e11642. doi: 10.7554/eLife.11642 (PMC4924998; doi:10.7554/eLife.11642)
Supplement: Figure 4—figure supplement 2—source data 1. — DOI: http://dx.doi.org/10.7554/eLife.11642.031 [file elife-11642-fig4-figsupp2-data1.xlsx]

## Sheet: Sheet1
siRNA sequences mapping to the osm-9 locus from CON, PD, L3, and Dauer small RNA libraries (Hall, Chirn, et al 2013)
Sequences with homology to osm-9 are in bold
CON				PD				L3			Dauer
GGCCAGTTAAGGGTAAGGATCGTA				ATACGAACGAGTGTCGTCTCTTTCTC				AGAAGACGGCATACGATCTCGATAAG			GAAAAGAAGGCCGCCAGTGTGTGTGT
CGATTGAACGGAAGTGTGTGTGTGTG				CGAGCAAGCCGAAGTGTGTGTGTGTA				TACGACCGCCGGAAGTGTGTGTGTGT			CGGCATACGATTTCCTCACTTGCATT
ATAACCATTAGACCGCGAACTTCGTA				TACGATGGCTGGAAGTGTGTGTGTGT				ATACGAACGAGGAAGTGTGTGTGTGT			CGGCATACGATTTCCTCACTTGCATT
GTAGTAGTCTTAAGTCGTTTTCGTAT				GACGACAAAATGCTCAAACTTTCGTA				GATAGACTCGGCGGAGCTGATCGTAT			CGGCATACGATTTCCTCACTTGCATT
GTGACAGCTGACTCTCGTTCGTATGC				ACGACAAAATGCTCAAACTTTCGTA				GACAGGAGCATGCTATTCACAGTCGT			CGGCATACGATTTCCTCACTTGCATT
GATTTTTTATAAGGCATCATTCGTAT				CGGCACAGGCTTCTTTATCGTATGCC							CGGCATACGATTTCCTCACTTGCATT
AAAGGATTTGGGCCGAACCGGTCG				TGAGCCGGGCGAAGCCTGCGTGGTTT							CATTTCTAAAG-CTATAAGACTACAAC
CTATTCACAGCTTCAACCAGTTCGTA				GAATATCTCTCCAGCATTTCCTCGTA							CGTGCATGGACTCCCTCGCCACGGTC
TTTCACAGCTTCATCC-GTTCGTTCGT				GATTCATGACGCAAATATTTGTCGTA							GGGAGGAGACGTCTGCTTCGTATGCC
GATAGACTCGGCGGAGCTGATCGTAT				GAATCACTTTTCGGCCGATAGTTCGT							GGGAGGAGACGTCTGCTTCGTATGCC
GATAGACTCGGCGGAGCTGACTTCGT				GTTGGAGTTCTCGAACGACTGGCCCT							GGGAGGAGACGTCTGCTTCGTATGCC
TAGACTCGGCGGAGCTGACATCGT				AAAAAGTTATGACCAGCGAGATCGTA							GGGAGGAGACGTCTGCTTCGTATGCC
TTGCACCTTCACCTGATAGACTCGTA				GAGATAAGCGTGATTTTTTATATCGT							GGGAGGAGACGTCTGCTTCGTATGCC
GACAGGAGCATGCTATTCACATCGTA				GTGATTTTTTATAAGGCATCAAATCG							GGGAGGAGACGTCTGCTTCGTATGCC
TGTAATAGACGGCTGCCAGTCC--TCGT				AGATTTTTTATAAGGCATCAAAATCG
GGGTAATAGACGGCTGCCAGTCC--TCG				GCTTATATCTTGTTTTTAGGGCTTCG
GTAATAGACGGCTGCCAGTCC--TCGTA				ACAGCTTCATCCGTTCGTACCTTCGT
TAATAGACGGCTGCCAGTCCATTCGT				GGCTATTCACAGCTTCAACCGTTCGT
GTTCCTCAACCGGTGTAATAGATCGT				AGCTATTCACAGCTTCAACCGTTCGT
GTTCCTCAACCGGTGTAATAGATCGT				GCTATTCACAGCTTCAACCGTTCGTA
TTCCTCAACCGGTGTAATAGATCGTA				AGATAGACTCGGCGGAGCTGACATTC
GTTCCTCAACCGGTGTAATAGATCGT				GATAGACTCGGCGGAGCTGACATCGT
GTAATAGACGGCTGCCAGTCTCGTAT				GACTCGGCGGAGCTGACAGGATCGTA
GTGGAAGCTTCTGACCGATCCTCGTA				GACTCGGCGGAGCTGACAGGAGTCGT
TTCCTATGAATTCCCAGATTTGTCGT				GAGCTGACAGGAGCATGCTATTCGTA
CGTCTGCTTCGTCGGGGGCATTCG				GTAATAGACGGCTGCCAGTCCT-TCGT
CACAAAAATGATCCACATGGTCGT				TAATAGACGGCTGCCAGTCCATTCGT
AATGGACTAACGCGGTGAGAGGTCGT				TAATAGACGGCTGCCAGTCCATTCGT
GGCATACGATTTCCTCACCCTTATCA				GTGTAATAGACGGCTGCCAGTCTCGT
GGCATACGATTTCCTCACCCTTATCA				GTGTAATAGACGGCTGCCAGTCTCGT
GGCATACGATTTCCTCACCCTTATCA				GTAATAGACGGCTGCCAGTCTCGTAT
GGCATACGATTTCCTCACCCTTATCA				GTAATAGACGGCTGCCAGTCTCGTAT
GACGGCATACGATTTCCTCACTTGCG				GTAATAGACGGCTGCCAGTCTCGTAT
GACGGCATACGATTTCCTCACTTGCG				GTAATAGACGGCTGCCAGTCCA-TTCG
GAAAGGGGAAATGGGCTCCATTTCGT				AGTCCTATGAATTCCCAGATTTGTCG
GTCAAGACCTGCTCTGATCATCGTAT				ACGAGATTTGATCCATTTTTTCTTAC
AAGACGGCATACGAGTGTCGTCTCTT				ACGAGATTTGATCCATTTCCCCTCAC
AGCAGTGTCGTCTCTTATGCCGCCTT				ACGAGATTTGATCCATTTCCCCTCAC
AGGCTTATAACACCTTCAGGCGGCCA
AGGCTTATAACACCTTCAGGCGGCCA
AGGCTTATAACACCTTCAGGCGGCCA
GTGATTTCCCCATGTTTGGTTTCGTA
AGCCAGCCGACTCCTTATTTTTCCTG
AGAACTAGCCGTTGCGGAGTGCCTCG
ATGAGAAGTACCAGACCTTTCGGTCG
GACCTCCTCGATTTCGTATGCCGTCT
GGCTTTGAGCTTAGCGGAACGCTCTC
GACCTCCAAGCCCACCTATTCCTCGT
GCTTGTTCGGTACCCACGGCAATCGG
GCGTTTTGTCGAGGCGATCGTCGTAT
GCTATTCACAGCTTCACCCGGTCGTA
GTCCATCGTTGCACCTTCACCTTCGT
GATAGACTCGGCGGAGCTGATCGTAT
GATAGACTCGGCGGAGCTGACATTCG
GATAGACTCGGCGGAGCTGACATCGT
GATAGACTCGGCGGAGCTGACATCGT
GGAGCTGACAGGAGCATGCTATCGTA
GAGCTGACAGGAGCATGCTATTCGTA
GACAGGAGCATGCTATTCACATCGTA
GACAGGAGCATGCTATTCACATCGTA
GACAGGAGCATGCTATTCACAGTCGT
GTGATTTCGATTCACTCCGTTCTCGT
GTGATTTCGATTCACTCCGTTCTCGT
GTGATTTCGATTCACTCCGTTCTCGT
GTGATTTCGATTCACTCCGTTCTCGT
GTGGAGGACTCTGATCAAACGATCGT
GTGGAGGACTCTGATCAAACGATCGT
