# Supplementary material for: Developmental programming modulates olfactory behavior in C. elegans via endogenous RNAi pathways
Source: eLife. 2016 Jun 28;5:e11642. doi: 10.7554/eLife.11642 (PMC4924998; doi:10.7554/eLife.11642)
Supplement: Figure 4—figure supplement 3—source data 1. — DOI: http://dx.doi.org/10.7554/eLife.11642.033 [file elife-11642-fig4-figsupp3-data1.xlsx]

## Sheet: Fig 4 - S3A
Florescent intensity of ADL neurons with osm-9 mRNA smFISH probes in mut-16(mg461)
Maximum florescence intensities
Trial 1					Trial 2					Trial 3
	maximum intensity	normalized to median				maximum intensity	normalized to median				maximum intensity	normalized to median
Con1 no. 1-1	1657	0.555295			Con 2 no. 1	2337	0.746645			Con 3 no. 1-1	3842	1.33891
Con1 no. 1-2	2126	0.712466			Con 2 no. 10	2660	0.84984			Con 3 no. 1-2	2526	0.880293
Con1 no. 10-1	2664	0.892761			Con 2 no. 11	2772	0.885623			Con 3 no. 10-1	3796	1.32288
Con1 no. 10-2	2873	0.962802			Con 2 no. 12-1	2537	0.810543			Con 3 no. 10-2	3586	1.2497
Con1 no. 11	2881	0.965483			Con 2 no. 12-2	3284	1.0492			Con 3 no. 11	3270	1.13957
Con1 no. 12-1	2520	0.844504			Con 2 no. 13	2934	0.93738			Con 3 no. 12-1	2542	0.885869
Con1 no. 12-1	3827	1.28251			Con 2 no. 14	3172	1.01342			Con 3 no. 12-2	4095	1.42708
Con1 no. 13	3213	1.07674			Con 2 no. 15	4095	1.30831			Con 3 no. 13	2662	0.927688
Con1 no. 14-1	3279	1.09886			Con 2 no. 16	3028	0.967412			Con 3 no. 14-1	3058	1.06569
Con1 no. 14-2	3542	1.187			Con 2 no. 17-1	3774	1.20575			Con 3 no. 14-2	2604	0.907475
Con1 no. 15-1	2784	0.932976			Con 2 no. 17-2	3208	1.02492			Con 3 no. 15-1	2523	0.879247
Con1 no. 15-2	3362	1.12668			Con 2 no. 18	3560	1.13738			Con 3 no. 15-2	2244	0.782018
Con1 no. 16-1	2385	0.799263			Con 2 no. 19-1	2847	0.909585			Con 3 no. 16	4095	1.42708
Con1 no. 16-2	3809	1.27647			Con 2 no. 19-2	3130	1			Con 3 no. 17	2996	1.04408
Con1 no. 17-1	4095	1.37232			Con 2 no. 2-1	2724	0.870288			Con 3 no. 18-1	3072	1.07057
Con1 no. 17-2	4063	1.3616			Con 2 no. 2-2	3434	1.09712			Con 3 no. 18-2	2713	0.945461
Con1 no. 18-1	3137	1.05127			Con 2 no. 20-1	4095	1.30831			Con 3 no. 19-1	2756	0.960446
Con1 no. 18-2	2755	0.923257			Con 2 no. 20-2	3126	0.998722			Con 3 no. 19-2	2906	1.01272
Con1 no. 19	2886	0.967158			Con 2 no. 21-1	2955	0.944089			Con 3 no. 2-1	3050	1.0629
Con1 no. 2	3592	1.20375			Con 2 no. 21-2	2684	0.857508			Con 3 no. 2-2	3606	1.25666
Con1 no. 20	2741	0.918566			Con 2 no. 22-1	2577	0.823323			Con 3 no. 20	2634	0.91793
Con1 no. 21	2464	0.825737			Con 2 no. 22-2	2313	0.738978			Con 3 no. 21-1	2567	0.894581
Con1 no. 22-1	3473	1.16387			Con 2 no. 23-1	3429	1.09553			Con 3 no. 21-2	2906	1.01272
Con1 no. 22-2	2702	0.905496			Con 2 no. 23-2	3058	0.976997			Con 3 no. 22-1	4095	1.42708
Con1 no. 23	2428	0.813673			Con 2 no. 24-1	2485	0.79393			Con 3 no. 22-2	4037	1.40687
Con1 no. 24	3190	1.06903			Con 2 no. 24-2	3295	1.05272			Con 3 no. 23-1	2818	0.982053
Con1 no. 25-1	4095	1.37232			Con 2 no. 25-1	2558	0.817252			Con 3 no. 23-2	3002	1.04618
Con1 no. 25-2	4095	1.37232			Con 2 no. 25-2	3195	1.02077			Con 3 no. 24-1	2833	0.98728
Con1 no. 26-1	2824	0.946381			Con 2 no. 26-1	3961	1.2655			Con 3 no. 24-2	2829	0.985886
Con1 no. 26-2	3527	1.18197			Con 2 no. 26-2	3687	1.17796			Con 3 no. 25-1	2950	1.02805
Con1 no. 27	3104	1.04021			Con 2 no. 27-1	2537	0.810543			Con 3 no. 25-2	2581	0.89946
Con1 no. 28-1	3977	1.33277			Con 2 no. 27-2	4095	1.30831			Con 3 no. 26	4095	1.42708
Con1 no. 28-2	2798	0.937668			Con 2 no. 28-1	2345	0.749201			Con 3 no. 27-1	2460	0.857292
Con1 no. 29	1902	0.637399			Con 2 no. 28-2	2981	0.952396			Con 3 no. 27-2	2602	0.906778
Con1 no. 3	3435	1.15114			Con 2 no. 29	2965	0.947284			Con 3 no. 28	3361	1.17128
Con1 no. 30	3155	1.05731			Con 2 no. 3-1	2589	0.827157			Con 3 no. 29	3770	1.31382
Con1 no. 4-1	3078	1.0315			Con 2 no. 3-2	3794	1.21214			Con 3 no. 3-1	2734	0.952779
Con1 no. 4-2	4095	1.37232			Con 2 no. 4	3528	1.12716			Con 3 no. 3-2	2269	0.79073
Con1 no. 5-1	2732	0.91555			Con 2 no. 5-1	3321	1.06102			Con 3 no. 30	2483	0.865308
Con1 no. 5-2	2810	0.941689			Con 2 no. 5-2	2805	0.896166			Con 3 no. 4	2822	0.983447
Con1 no. 6-1	4095	1.37232			Con 2 no. 6	4095	1.30831			Con 3 no. 5	2646	0.922112
Con1 no. 6-2	2890	0.968499			Con 2 no. 7-1	3395	1.08466			Con 3 no. 6-1	2964	1.03293
Con1 no. 7	3082	1.03284			Con 2 no. 7-2	3451	1.10256			Con 3 no. 6-2	3645	1.27026
Con1 no. 8	3572	1.19705			Con 2 no. 8	3291	1.05144			Con 3 no. 7	3462	1.20648
Con1 no. 9-1	2645	0.886394			Con 2 no. 9	3308	1.05687			Con 3 no. 8-1	3924	1.36749
Con1 no. 9-2	2633	0.882373								Con 3 no. 8-2	2144	0.747168
										Con 3 no. 9-1	1875	0.653424
					PD2 no. 1	4095	1.30831			Con 3 no. 9-2	2085	0.726607
PD1 no. 1	4009	1.3435			PD2 no. 10	3340	1.06709
PD1 no. 10	3170	1.06233			PD2 no. 11-1	3133	1.00096
PD1 no. 11-1	2763	0.925938			PD2 no. 11-2	3300	1.05431			PD3 no. 1-1	3160	1.10124
PD1 no. 11-2	2862	0.959115			PD2 no. 12	2398	0.766134			PD3 no. 1-2	3397	1.18383
PD1 no. 12-1	3225	1.08076			PD2 no. 13	2804	0.895847			PD3 no. 11	2438	0.849625
PD1 no. 12-2	3420	1.14611			PD2 no. 14	3579	1.14345			PD3 no. 12	2182	0.760411
PD1 no. 13-1	3269	1.09551			PD2 no. 15-1	2930	0.936102			PD3 no. 13-1	2707	0.94337
PD1 no. 13-2	3776	1.26542			PD2 no. 15-2	3012	0.9623			PD3 no. 13-2	2408	0.839171
PD1 no. 14-1	2372	0.794906			PD2 no. 16-1	2071	0.661661			PD3 no. 14	2615	0.911309
PD1 no. 14-2	4095	1.37232			PD2 no. 16-2	1877	0.599681			PD3 no. 15-1	2209	0.769821
PD1 no. 15	3140	1.05228			PD2 no. 17	2816	0.899681			PD3 no. 15-2	2378	0.828716
PD1 no. 16	2846	0.953753			PD2 no. 18-1	2908	0.929073			PD3 no. 16-1	3575	1.24586
PD1 no. 17	2679	0.897788			PD2 no. 18-2	3508	1.12077			PD3 no. 16-2	2571	0.895975
PD1 no. 18	2791	0.935322			PD2 no. 19	2232	0.713099			PD3 no. 17-1	2746	0.956961
PD1 no. 19-1	3720	1.24665			PD2 no. 2-1	3896	1.24473			PD3 no. 17-2	2980	1.03851
PD1 no. 19-2	3724	1.24799			PD2 no. 2-2	2709	0.865495			PD3 no. 18	2442	0.851019
PD1 no. 2	3409	1.14243			PD2 no. 20-1	2679	0.855911			PD3 no. 19	3115	1.08555
PD1 no. 20-1	2346	0.786193			PD2 no. 20-2	2049	0.654633			PD3 no. 2	2573	0.896672
PD1 no. 20-2	2195	0.73559			PD2 no. 21	2798	0.89393			PD3 no. 20	1589	0.553755
PD1 no. 21-1	2947	0.987601			PD2 no. 22-1	3294	1.0524			PD3 no. 21-1	2237	0.779578
PD1 no. 21-2	2498	0.837131			PD2 no. 22-2	2548	0.814058			PD3 no. 21-2	1713	0.596968
PD1 no. 22	2637	0.883713			PD2 no. 23	3620	1.15655			PD3 no. 22-1	2041	0.711274
PD1 no. 23	3487	1.16857			PD2 no. 24	2623	0.838019			PD3 no. 22-2	2592	0.903293
PD1 no. 24-1	2960	0.991957			PD2 no. 25-1	2141	0.684026			PD3 no. 23-1	2157	0.751699
PD1 no. 24-2	3247	1.08814			PD2 no. 25-2	2027	0.647604			PD3 no. 23-2	2006	0.699076
PD1 no. 25-1	2574	0.862601			PD2 no. 26-1	2188	0.699042			PD3 no. 24-1	1902	0.662833
PD1 no. 25-2	2711	0.908512			PD2 no. 26-2	2177	0.695527			PD3 no. 24-2	2210	0.770169
PD1 no. 26-1	3229	1.0821			PD2 no. 27	2841	0.907668			PD3 no. 25	1944	0.67747
PD1 no. 26-2	3362	1.12668			PD2 no. 28	2186	0.698403			PD3 no. 26-1	2154	0.750653
PD1 no. 27	2348	0.786863			PD2 no. 29	2027	0.647604			PD3 no. 26-2	2050	0.71441
PD1 no. 28-1	2122	0.711126			PD2 no. 3	3074	0.982109			PD3 no. 27-1	2379	0.829064
PD1 no. 28-2	4095	1.37232			PD2 no. 30	3840	1.22684			PD3 no. 27-2	2124	0.740199
PD1 no. 29-1	4026	1.3492			PD2 no. 4-1	2823	0.901917			PD3 no. 28	1798	0.62659
PD1 no. 29-2	2876	0.963807			PD2 no. 4-2	3855	1.23163			PD3 no. 3	2944	1.02596
PD1 no. 3	4095	1.37232			PD2 no. 5	2511	0.802236			PD3 no. 30-1	2260	0.787594
PD1 no. 30-1	2290	0.767426			PD2 no. 6	2843	0.908307			PD3 no. 30-2	2304	0.802927
PD1 no. 30-2	3516	1.17828			PD2 no. 7-1	3503	1.11917			PD3 no. 4	2935	1.02283
PD1 no. 4-1	2490	0.83445			PD2 no. 7-2	3351	1.07061			PD3 no. 5	3030	1.05593
PD1 no. 4-2	4095	1.37232			PD2 no. 8	3050	0.974441			PD3 no. 6-1	3510	1.22321
PD1 no. 5-1	3514	1.17761			PD2 no. 9-1	2144	0.684984			PD3 no. 6-2	2805	0.977522
PD1 no. 5-2	3451	1.1565			PD2 no. 9-2	2614	0.835144			PD3 no. 7	2767	0.964279
PD1 no. 6	3932	1.31769								PD3 no. 8	3432	1.19603
PD1 no. 7	3419	1.14578								PD3 no. 9-1	2567	0.894581
PD1 no. 8	2805	0.940013								PD3 no. 9-2	1740	0.606377
PD1 no. 9	4095	1.37232

## Sheet: Fig 4 - S3C
Background florescence intensity of ADL neurons with osm-9 mRNA smFISH probes in mut-16(mg461) strain
Trial 1					Trial 2					Trial 3
	mean	maximum				mean	maximum				mean	maximum
Con1 no. 1	827.8	923			Con 2 no. 1	953.57	1036			Con 3 no. 1	1512.87	1594
Con1 no. 10	1666.45	1801			Con 2 no. 10	889.09	1002			Con 3 no. 10	1233.95	1328
Con1 no. 11	1369.99	1460			Con 2 no. 11	1300.1	1424			Con 3 no. 11	1076.1	1197
Con1 no. 12	1624.77	1810			Con 2 no. 12	1283.54	1385			Con 3 no. 12	1429.39	1538
Con1 no. 13	1793.29	1993			Con 2 no. 13	1611.92	1791			Con 3 no. 13	1396.96	1494
Con1 no. 14	1888.18	2091			Con 2 no. 14	1449.65	1555			Con 3 no. 14	1566.89	1667
Con1 no. 15	911.05	1019			Con 2 no. 15	1211.29	1322			Con 3 no. 15	1648.11	1780
Con1 no. 16	1015.01	1175			Con 2 no. 16	1714.48	1867			Con 3 no. 16	1510.47	1623
Con1 no. 17	1051.32	1207			Con 2 no. 17	1406.44	1490			Con 3 no. 17	1674.18	1761
Con1 no. 18	699.24	767			Con 2 no. 18	1679.52	1788			Con 3 no. 18	1130.18	1219
Con1 no. 19	744.4	931			Con 2 no. 19	1389.7	1679			Con 3 no. 19	1203.7	1297
Con1 no. 2	1346.03	1513			Con 2 no. 2	1169.75	1291			Con 3 no. 2	1362.69	1468
Con1 no. 20	1098.01	1223			Con 2 no. 20	1303.57	1530			Con 3 no. 20	1149.84	1257
Con1 no. 21	903.71	1013			Con 2 no. 21	1010.78	1119			Con 3 no. 21	1622.85	1725
Con1 no. 22	1522	1680			Con 2 no. 22	1361.53	1550			Con 3 no. 22	2161.31	2288
Con1 no. 23	1482.4	1744			Con 2 no. 23	1067.67	1189			Con 3 no. 23	1402.32	1553
Con1 no. 24	1556.69	1711			Con 2 no. 24	1081.32	1201			Con 3 no. 24	1251.76	1352
Con1 no. 25	1333.37	1447			Con 2 no. 25	1074.49	1172			Con 3 no. 25	1332.93	1461
Con1 no. 26	1742.23	1968			Con 2 no. 26	1232.87	1370			Con 3 no. 26	1337.46	1456
Con1 no. 27	1782.4	1906			Con 2 no. 27	852.24	940			Con 3 no. 27	1221	1329
Con1 no. 28	1315.76	1440			Con 2 no. 28	874.74	1044			Con 3 no. 28	1569.1	1714
Con1 no. 29	1131.43	1241			Con 2 no. 29	955.41	1045			Con 3 no. 29	1325.93	1510
Con1 no. 3	1352.86	1487			Con 2 no. 3	1144.65	1263			Con 3 no. 3	1438.32	1536
Con1 no. 30	1220.43	1343			Con 2 no. 4	1092.2	1201			Con 3 no. 30	848.35	921
Con1 no. 4	1038.04	1203			Con 2 no. 5	1031.63	1124			Con 3 no. 4	1527.93	1662
Con1 no. 5	1044.87	1153			Con 2 no. 6	1493.86	1645			Con 3 no. 5	1405.29	1481
Con1 no. 6	1647.09	1871			Con 2 no. 7	1394.47	1538			Con 3 no. 6	1794.88	1907
Con1 no. 7	1050.09	1195			Con 2 no. 8	1235.39	1336			Con 3 no. 7	1538.19	1639
Con1 no. 8	1165.4	1297			Con 2 no. 9	1443.72	1614			Con 3 no. 8	1047.91	1149
Con1 no. 9	1013.37	1127								Con 3 no. 9	1070.45	1154
					PD2 no. 1	2318.63	2475
PD1 no. 10	1048.17	1127			PD2 no. 10	1529.51	1764			PD3 no. 1	1768	2071
PD1 no. 11	1199.28	1331			PD2 no. 11	1426.11	1582			PD3 no. 11	1545	1644
PD1 no. 12	787.45	869			PD2 no. 12	1492.42	1626			PD3 no. 12	1034.7	1103
PD1 no. 13	840.25	970			PD2 no. 13	1649.82	1826			PD3 no. 13	1432.4	1515
PD1 no. 14	924.32	1073			PD2 no. 14	1419.55	1599			PD3 no. 14	1026.03	1120
PD1 no. 15	1193.4	1307			PD2 no. 15	1208.17	1341			PD3 no. 16	1151.8	1250
PD1 no. 16	998.04	1116			PD2 no. 16	1163.79	1283			PD3 no. 17	1850.3	2029
PD1 no. 17	917.85	1055			PD2 no. 17	916.41	1047			PD3 no. 18	1140.74	1246
PD1 no. 18	1119.71	1204			PD2 no. 18	1105.01	1214			PD3 no. 19	2141.56	2262
PD1 no. 19	924.04	1034			PD2 no. 19	1126.97	1221			PD3 no. 2	1154.97	1239
PD1 no. 2	1300.05	1389			PD2 no. 2	1731.5	1900			PD3 no. 20	890.56	984
PD1 no. 20	871.33	956			PD2 no. 20	939.9	1048			PD3 no. 21	724.12	801
PD1 no. 21	742.7	874			PD2 no. 21	1328.34	1454			PD3 no. 22	1194.65	1292
PD1 no. 22	862.57	962			PD2 no. 22	847.57	952			PD3 no. 23	1123.39	1197
PD1 no. 23	1251.01	1437			PD2 no. 23	1488.52	1642			PD3 no. 24	1145.04	1231
PD1 no. 24	769.56	882			PD2 no. 24	912.09	1012			PD3 no. 25	708.62	756
PD1 no. 25	718.72	781			PD2 no. 25	685.05	766			PD3 no. 26	912.08	983
PD1 no. 26	996.15	1108			PD2 no. 26	1258.61	1372			PD3 no. 27	949.31	1055
PD1 no. 27	1234.18	1336			PD2 no. 27	1530.51	1701			PD3 no. 28	1271.73	1429
PD1 no. 28	1021.3	1106			PD2 no. 28	1143.79	1255			PD3 no. 3	1547.85	1630
PD1 no. 29	1617.38	1799			PD2 no. 29	1003.74	1102			PD3 no. 30	755.52	822
PD1 no. 3	1422.53	1551			PD2 no. 3	1171.84	1260			PD3 no. 4	1226.3	1320
PD1 no. 30	792.25	906			PD2 no. 30	1235.21	1327			PD3 no. 5	1731.41	1863
PD1 no. 4	810.25	882			PD2 no. 4	1544.98	1684			PD3 no. 6	1873.18	1964
PD1 no. 5	1002.93	1080			PD2 no. 5	1335.93	1409			PD3 no. 7	2052.61	2155
PD1 no. 6	1294.96	1433			PD2 no. 5	1344.64	1476			PD3 no. 8	1582.01	1741
PD1 no. 7	1142.54	1316			PD2 no. 6	733.7	801			PD3 no. 9	1155.5	1236
PD1 no. 8	1324.65	1485			PD2 no. 7	2102.79	2510
PD1 no. 9	1000.6	1209			PD2 no. 8	1266.15	1364
					PD2 no. 9	1452.35	1577
