# Supplementary material for: Developmental programming modulates olfactory behavior in C. elegans via endogenous RNAi pathways
Source: eLife. 2016 Jun 28;5:e11642. doi: 10.7554/eLife.11642 (PMC4924998; doi:10.7554/eLife.11642)
Supplement: Figure 4—figure supplement 4—source data 1. — DOI: http://dx.doi.org/10.7554/eLife.11642.035 [file elife-11642-fig4-figsupp4-data1.xlsx]

## Sheet: Fig 4 S4A,B
Florescence intensity of ADL neurons with gfp mRNA smFISH probes in mut-16(mg461)
Trial 1					Trial 2					Trial 3
	mean intensity	normalized to median				mean intensity	normalized to median				mean intensity	normalized to median
Con no.1					Con no.2					Con no.3
1	1451.19	0.994308			1	1648.7	1.24046			1	1309.27	0.918208
2	1521.98	1.04281			2	1424.94	1.07211			2	1179.12	0.826933
3	1621.21	1.1108			3	1455.49	1.09509			3	1379.07	0.967158
4	1383.33	0.947812			4	1571.92	1.1827			4	1280.09	0.897742
5	1238.13	0.848323			5	1581.43	1.18985			5	1819.35	1.27593
6	1832.4	1.2555			6	1215.98	0.91489			6	1455.88	1.02102
7	1440.84	0.987212			7	1129.65	0.849936			7	1395.85	0.978927
8	995.032	0.681762			8	1233.3	0.927922			8	1546.13	1.08432
9	1467.74	1.00565			9	1024.41	0.770758			9	1578.95	1.10734
10	1476.28	1.01149			10	1148.98	0.864481			10	1863.09	1.30661
PD no.1					PD no.2
1	1636.05	1.12099			1	1394.62	1.04928			PD no.3
2	1211.4	0.830032			2	1285.99	0.967551			1	1232.48	0.864374
3	1269.6	0.869906			3	1363.08	1.02555			2	1501.29	1.05289
4	1357.75	0.930305			4	963.52	0.724931			3	1461.05	1.02467
5	1415.4	0.969807			5	1237.75	0.931254			4	1238.81	0.868813
6	1429.63	0.979557			6	1238.62	0.931909			5	1300.86	0.912327
7	1151.82	0.789209			7	1174.21	0.883452			6	1389.39	0.974419
8	1755.85	1.20308			8	1254.54	0.943889			7	1171.64	0.821704
9	1107.28	0.758691			9	1352.36	1.01748			8	1736.59	1.21792
10	1416.64	0.97066			10	1284.96	0.966775			9	1232.16	0.864151
										10	1569.56	1.10078
						Maximum intensity	normalized to median				Maximum intensity	normalized to median
	Maximum intensity	Normalized to median			Con no.2					Con no.3
Con no.1					1	3208	1.05544			1	3160	1.00143
1	2400	0.769848			2	2956	0.972528			2	3028	0.959594
2	3159	1.01331			3	3002	0.987662			3	3184	1.00903
3	3030	0.971933			4	2923	0.961671			4	2918	0.924735
4	3359	1.07747			5	3209	1.05577			5	3151	0.998574
5	2215	0.710505			6	2787	0.916927			6	3291	1.04294
6	3076	0.986688			7	3197	1.05182			7	2969	0.940897
7	3547	1.13777			8	3077	1.01234			8	3243	1.02773
8	3508	1.12526			9	2992	0.984372			9	3242	1.02741
9	2668	0.855814			10	3219	1.05906			10	2969	0.940897
10	3269	1.0486
					PD no.2
PD no.1					1	2972	0.977792			PD no.3
1	3101	0.994707			2	3040	1.00016			1	3062	0.970369
2	3205	1.02807			3	2920	0.960684			2	3348	1.061
3	3470	1.11307			4	3113	1.02418			3	3098	0.981778
4	2980	0.955894			5	3149	1.03603			4	2950	0.934876
5	3094	0.992462			6	3028	0.996216			5	3237	1.02583
6	3115	0.999198			7	3093	1.0176			6	3162	1.00206
7	3055	0.979952			8	3219	1.05906			7	3017	0.956108
8	2505	0.803528			9	3102	1.02056			8	3000	0.950721
9	2924	0.937931			10	3440	1.13177			9	3000	0.950721
10	2495	0.800321								10	2961	0.938362

## Sheet: Fig 4 S4C
Background florescence intensities using gfp smFISH probes in mut-16(mg461)
Con no.1	Mean	Max		PD no.1	Mean	Max
1	1045.76	1175		1	778.351	877
2	985.922	1131		2	745.589	874
3	1118.24	1357		3	838.023	964
4	896.827	1016		4	904.039	1043
5	796.457	934		5	907.451	1110
6	1073.23	1233		6	929.087	1090
7	921.255	1040		7	714.44	831
8	747.357	874		8	1292.16	1467
9	904.818	1066		9	730.895	830
10	905.144	1070		10	787.384	902
Con no.2	Mean	Max		PD no.2	Mean	Max
1	1123.78	1260		1	1057.27	1233
2	1008	1152		2	874.611	1029
3	1151.45	1294		3	988.65	1107
4	1152.95	1301		4	593.294	679
5	1005.09	1143		5	805.611	919
6	742.918	865		6	716.135	830
7	727.601	830		7	765.311	878
8	779.186	880		8	629.082	709
9	700.764	808		9	838.744	963
10	807.375	929		10	795.152	910
Con no.3	Mean	Max		PD no.3	Mean	Max
1	881.111	1043		1	883.557	1007
2	738.333	853		2	923.42	1037
3	823.462	930		3	982.386	1105
4	818.967	960		4	848.319	975
5	906.203	1053		5	968.769	1131
6	1088.4	1214		6	887.434	1012
7	984.294	1150		7	697.45	787
8	1177.6	1351		8	1390.55	1555
9	1088.12	1222		9	801.53	922
10	1228.52	1379		10	973.989	1110
