# Supplementary material for: Developmental programming modulates olfactory behavior in C. elegans via endogenous RNAi pathways
Source: eLife. 2016 Jun 28;5:e11642. doi: 10.7554/eLife.11642 (PMC4924998; doi:10.7554/eLife.11642)
Supplement: Figure 5—source data 1. — DOI: http://dx.doi.org/10.7554/eLife.11642.037 [file elife-11642-fig5-data1.xlsx]

## Sheet: Figure 5A
Percent animals expressing GFP in CON and PD ADL neurons
Wild-type		hda-2(ok1479)		set-2(ok952)		SH157 zfp-1(ok554)		SH158 zfp-1(ok554)
CON	PD	CON	PD	CON	PD	CON	PD	CON	PD
90	20	80	50	85	30	70	40	70	65
90	10	85	45	90	35	80	68.2	75	55
75	30	90	50	90	30	80	80	80	79
81.8	10			85	50
90	10
90	10
100	10
90	10
100	40
80	20
