# Supplementary material for: Developmental programming modulates olfactory behavior in C. elegans via endogenous RNAi pathways
Source: eLife. 2016 Jun 28;5:e11642. doi: 10.7554/eLife.11642 (PMC4924998; doi:10.7554/eLife.11642)
Supplement: Figure 5—source data 2. — DOI: http://dx.doi.org/10.7554/eLife.11642.038 [file elife-11642-fig5-data2.xlsx]

## Sheet: Fig 5B
Ratio of PD/CON ascr#3 normalized avoidance behavior
Wild-type	hda-2(ok1479)	hpl-2(tm1489)	set-2(ok952)	zfp-1(ok554)	SH197	SH198
0.208333	0.206398	0.888636	2.2	0.714286	0.714286	0.522727
0.105263	0.196364	0.833876	0.588006	2.3259	0.0916667	0.653846
0.105263	0.820876	2.44444	2.27619	0.91716	0.759124	0.473684
0.38		0.353851		0.60566	0.36	0.41
0.25		0.743257		1.08824	0.73	0.52
0.222222		0.783217		2.2
0.578947				1.06
0.108108
0.343284
0.245614
0.46
