# Supplementary material for: Developmental programming modulates olfactory behavior in C. elegans via endogenous RNAi pathways
Source: eLife. 2016 Jun 28;5:e11642. doi: 10.7554/eLife.11642 (PMC4924998; doi:10.7554/eLife.11642)
Supplement: Figure 5—source data 3. — DOI: http://dx.doi.org/10.7554/eLife.11642.039 [file elife-11642-fig5-data3.xlsx]

## Sheet: Fig 5C
Enrichment of ZFP-1 at the osm-9 promoter as measured by IP-qPCR
Ct values normalized to ZFP-1 binding at gst-4 (not a known ZFP-1 target; Cecere, Hoersch et al. 2013)
Strain used: SH198 zfp-1(ok554); sre-1p::zfp-1::gfp
osm-9 DAF-3 binding site (DBS)
	CON	PD	no transgene mixed stage
replicate 1	-8.71	-1.675	-4.54
	N/A	N/A	-6.25
	N/A	N/A	-7.53
replicate 2	-6.31	1.28
	-3.95	-0.83
replicate 3	N/A	N/A
	N/A	N/A
	N/A	N/A
	osm-9 gene
	CON	PD	no transgene mixed stage
replicate 1	7.355	10.705	-1.55
	7.985	7.825	-1.8
		8.725
replicate 2	0.69	5.21
	0.49	4.51
		3.6
replicate 3	3.84
	0.92
	5.73
egl-30 promoter (positive control)
	CON	PD	no transgene mixed stage
replicate 1	11.475	11.875	15.18
	10.395	11.345	14.06
	12.385		11.99
replicate 2	5.92	10.15
	5.38	10.02
	4.95	9.37
replicate 3	7	6.15
	7.3	6.25
	7.53
act-3 promoter (positive control)
	CON	PD	no transgene mixed stage
replicate 1	5.235	8.575	-1.26
	5.935	10.275	-0.73
replicate 2	2.28	6.12
	2.56	6.73
		8.38
