# Supplementary material for: Developmental programming modulates olfactory behavior in C. elegans via endogenous RNAi pathways
Source: eLife. 2016 Jun 28;5:e11642. doi: 10.7554/eLife.11642 (PMC4924998; doi:10.7554/eLife.11642)
Supplement: Figure 5—source data 4. — DOI: http://dx.doi.org/10.7554/eLife.11642.040 [file elife-11642-fig5-data4.xlsx]

## Sheet: Fig 5D
DAF-3 enrichment at the osm-9 PD motif measured by IP-qPCR in mut-16 (mg461) and zfp-1 (ok554) strains
Ct values normalized to DAF-3 enrichment at act-2 (Park, Estevez et al. 2010)
Background values (daf-3 mutant) are set to 0 in figure
DAF-3 binding site (DBS)
			mut-16 (mg461)					zfp-1 (ok554)
	daf-3 young adults		CON	PD	L2/L3	Dauer		CON	PD	L2/L3	Dauer
Replicate 1	-0.63		-9.24	-9.47	-7.46	-7.91		-9.54	-8.19	-8.06	-9.67
	-0.98		-13.71	-9.71	-7.63	-9.72		-10.33	-7.85	-6.75	-9.02
	-1.11		-12.64	-8.89	-7.08	-8.82		-8.5	-7.72	-6.76	-9.39
Replicate 2			-9.17	-8.61	-3.28	-7.73		-9.25	-7.39	-5.88	-5.83
			-8.51	-7.95	-3.08	-8.61		-7.95	-8.12	-5.87	-6.64
			-9.46	-7.87	-2.82	-7.88		-8.37	-7.37	-5.5
Replicate 3			-8.37	-5.71	-9.01	-8.51		-8.69	-6.68	-8.77	-8.93
			-8.61	-5.95	-9.08	-8.91		-7.35	-5.55	-7.58	-8.02
			-7.28	-5.54	-8.66	-8.85			-6.28	-8.13	-8.53
daf-8 promoter (binding site 1; Park, Estevez et al. 2010) - positive control
			mut-16 (mg461)					zfp-1 (ok554)
	daf-3 young adults		CON	PD	L2/L3	Dauer		CON	PD	L2/L3	Dauer
Replicate 1	-5.07		-1.19	-2.36	-1.42	-1.9		-1.46	-1.27	-1.54	-1.96
	-5.07		-0.97	-2.09	-1.68	-1.67		-1.55	-1.39	-1.4	-2.07
	-6.69		-1.1	-2.29	-1.91	-1.82		-1.46	-1.17	-1.75	-1.96
Replicate 2			-1.54	-1.43	1.24	-2.33		-1.02	1.71	-0.02	0.35
			-1.41	-1.26	1.36	-2.54		-1.04	1.32	0.08	0.87
			-1.55	-1.36	1.14	-3		-0.89	1.4	0.05	0.61
Replicate 3			-1.47	-0.47	-2.44	-2.26		-0.91	2.07	-10.6	-1.38
			-1.47	-0.14	-1.97	-2.22		-0.48	2.11	-10.39	-1.05
			-1.34	-0.3	-2.09	-2.6		-0.66	2.04	-10.37	-1.42
daf-14 promoter (Park, Estevez et al. 2010) - negative control
			mut-16 (mg461)					zfp-1 (ok554)
	daf-3 young adults		CON	PD	L2/L3	Dauer		CON	PD	L2/L3	Dauer
Replicate 1	-0.96		-1.56	-2.1	-1.69	-1.85		-1.53	-1.34	-2.43	-3.88
	-1.15		-1.46	-2.25	-1.74	-2.41		-1.42	-1.51	-2.23	-4.48
	-1.17		-1.46	-2.12	-1.83	-2.85		-1.67	-1.59	-2.5	-5.96
Replicate 2			-1.18	-3.17	1.42	-1.58		-1.76	-1.23	-0.35	-1.64
			-1.35	-3.41	1.17	-1.59		-2.06	-1.63	-0.66	-1.93
			-1.14	-3.98	1.16	-1.41		-1.87	-2.19	-0.36	-1.72
Replicate 3			-1.79	-0.01	-1.95	-2.28		-1.68	-1.63	-2.58	-1.94
			-1.59	-0.07	-1.95	-1.83		-1.88	-2.94	-2.54	-1.94
			-1.83	-0.08	-1.85	-2.74		-2.17	-3.73	-2.65	-1.94
