# Supplementary material for: Developmental programming modulates olfactory behavior in C. elegans via endogenous RNAi pathways
Source: eLife. 2016 Jun 28;5:e11642. doi: 10.7554/eLife.11642 (PMC4924998; doi:10.7554/eLife.11642)
Supplement: Supplementary file 2. — DOI: http://dx.doi.org/10.7554/eLife.11642.043 [file elife-11642-supp2.xlsx]

## Sheet: Figure 1D
Primer name	Sequence (5' to 3')	Description
MO2285	ttcgcattaccagaaacttacgtcaacatc	External forward primer for 3 kb of the sre-1 promoter
MO2286	ttcgtagtccgctttatgagccggttcgtg	Internal forward primer for 3 kb of the sre-1 promoter.
MO2341	GTTTCGCGAACTTCCACCGCCCATgttggaatgaaaataaaatcaaaagagaaatgag	Reverse primer for 3 kb of the sre-1 promoter (lower case); contains osm-9 cDNA sequence (UPPER case).
MO2342	ctcatttctcttttgattttattttcattccaacATGGGCGGTGGAAGTTCGCGAAAC	Foward primer for 3 kb of the sre-1 promoter (UPPER case); contains osm-9 cDNA sequence (lower case).
MO2343	cttctcctttactcattttttctacTTCGCTTTTGTCATTTGTCGGCGGGAGTG	Reverse primer for osm-9 cDNA sequence (UPPER case) and gfp sequence (lower case).
MO2344	CACTCCCGCCGACAAATGACAAAAGCGAAgtagaaaaaatgagtaaaggagaag	Foward primer for osm-9 cDNA sequence (UPPER case) and gfp sequence (lower case).
Primer D*	AAGGGCCCGTACGGCCGACTAGTAGG	gfp internal primer
Primer D	GGAAACAGTTATGTTTGGTATATTGGG	gfp external primer

## Sheet: Figure 2B
Primer name	Sequence (5' to 3')	Description
osm-9 R -205 ageI	ACCGGTAGCCAACTCCGCCTTCTTAG	Reverse primer for cloning the osm-9 promoter in Deletion 1; contains AgeI restriction site
osm-9p R -138 ageI	ACCGGTCCGCCCATGTTTGGTTTCTG	Reverse primer for cloning the osm-9 promoter in Deletion 2; contains AgeI restriction site
osm-9p R -92 ageI	ACCGGTCATACCTTTGGGTCCTTTGG	Reverse primer for cloning the osm-9 promoter in Deletion 3; contains AgeI restriction site
osm-9 R -1 - BamHI	GGATCCTTTTTCTACCGGTACCCTCAAG	Reverse primer for cloning full ~375 bp osm-9 promoter; contains BamHI restriction site
osm-9 F -495 - HindIII	AAAAGCTTCATGGGGTGTGACTAATCCAC	Forward primer for cloning osm-9 promoter constructs; contains HindIII restriction site
Note: all primer sequences were designed using the sequence of the osm-9::GFP2 plasmid from Colbert et al. (1997) The Journal of Neuroscience 17(21): 8259-8269.

## Sheet: Figure 3B
Primer name	Sequence (5' to 3')	Description
MO2339	tcgctgtctatattatc	Forward primer to amplify PD motif in osm-9 promoter.
MO2340	taaagagttggtgaaa	Reverse primer to amplify PD motif in osm-9 promoter.
MO2270	CTTACTCCGTAATGTTGGCATTTCA	Forward primer for real-time PCR of daf-8 BD1. Sequence from Park et al. (2010) Development 137: 477.
MO2271	TGGCTTCAAAAGACTGGTCAGGT	Reverse primer for real-time PCR of daf-8 BD1. Sequence from Park et al. (2010) Development 137: 477.
MO2384	GAGATGTTGGATCCTGAACCC	Forward primer for real-time PCR of daf-14.
MO2385	TCCAGTTGCACCATCGATTG	Reverse primer for real-time PCR of daf-14.
MO2266	GGACTTGTACGCCAACACTG	Forward primer for real-time PCR of act-2 (normalization control). Sequence from Park et al. (2010) Development 137: 477.
MO2267	CACATCTGTTGGAAGGTGGA	Reverse primer for real-time PCR of act-2 (normalization control). Sequence from Park et al. (2010) Development 137: 477.

## Sheet: Figure 4C
Primer name	Sequence (5' to 3')	Description
MO2285	ttcgcattaccagaaacttacgtcaacatc	External forward primer for 3 kb of the sre-1 promoter.
MO2287	ATAATCATCATCACTTTCGGACATgttggaatgaaaataaaatcaaaagagaaatgag	Reverse primer for 3 kb of the sre-1 promoter (lower case); contains mut-16a cDNA sequence (UPPER case).
MO2288	ctcatttctcttttgattttattttcattccaacATGTCCGAAAGTGATGATGATTAT	Forward primer for 3 kb of the sre-1 promoter (lower case); contains mut-16a cDNA sequence (UPPER case).
MO2289	cttctcctttactcattttttctacGTTTCGGATATCATCTTTCAAAACGAC	Reverse primer for mut-16a cDNA sequence (UPPER case) and gfp sequence (lower case).
MO2290	GTCGTTTTGAAAGATGATATCCGAAACgtagaaaaaatgagtaaaggagaag	Foward primer for mut-16a cDNA sequence (UPPER case) and gfp sequence (lower case).
primer D	GGAAACAGTTATGTTTGGTATATTGGG	gfp external primer
MO2320	tgtgctctCCCGGGgtccgctttatgagccggttcgtg	Forward primer to clone Psre-1::mut-16::gfp fusion into pUC19. Lies in the most upstream region of Psre-1. Upper case is XmaI restriction site.
MO2321	acggccgaCCTGCAGGggaaacagttatgtttggtatattgg	Reverse primer to clone Psre-1::mut-16::gfp fusion into pUC19. Lies in the most downstream region of gfp. Upper case is SbfI restriction site.
MO2300	gcagaagtcacatctcgtttcgtgtcaatc	Internal forward primer for 3 kb of the gpa-4 promoter.
MO2301	ATAATCATCATCACTTTCGGACATtgttgaaaagtgttcacaaaatgaataag	Reverse primer for 3 kb of the gpa-4 promoter (lower case); contains mut-16a cDNA sequence (UPPER case).
MO2302	cttattcattttgtgaacacttttcaacaATGTCCGAAAGTGATGATGATTAT	Forward primer for 3 kb of the gpa-4 promoter (lower case); contains mut-16a cDNA sequence (UPPER case).
MO2289	cttctcctttactcattttttctacGTTTCGGATATCATCTTTCAAAACGAC	Reverse primer for mut-16a cDNA sequence (UPPER case) and gfp sequence (lower case).
MO2290	GTCGTTTTGAAAGATGATATCCGAAACgtagaaaaaatgagtaaaggagaag	Foward primer for mut-16a cDNA sequence (UPPER case) and gfp sequence (lower case).
primer D	GGAAACAGTTATGTTTGGTATATTGGG	gfp external primer
MO2322	gaattctcCCCGGGgcagaagtcacatctcgtttcgtgtcaatc	Forward primer to clone Pgpa-4::mut-16::gfp fusion into pUC19. Lies in the most upstream region of Pgpa-4. Upper case is XmaI restriction site.
MO2321	acggccgaCCTGCAGGggaaacagttatgtttggtatattgg	Reverse primer to clone Psre-1::mut-16::gfp fusion into pUC19. Lies in the most downstream region of gfp. Upper case is SbfI restriction site.

## Sheet: Figure 5B
Primer name	Sequence (5' to 3')	Description
MO2285	ttcgcattaccagaaacttacgtcaacatc	External forward primer for 3 kb of the sre-1 promoter.
MO2291	CATCCACCTACCATCTCCTTCATgttggaatgaaaataaaatcaaaagagaaatgag	Reverse primer for 3 kb of the sre-1 promoter (lower case); contains zfp-1a cDNA sequence (UPPER case).
MO2292	ctcatttctcttttgattttattttcattccaacATGAAGGAGATGGTAGGTGGATG	Foward primer for 3 kb of the sre-1 promoter (lower case); contains zfp-1a cDNA sequence (UPPER case).
MO2293	cttctcctttactcattttttctacTTTTCCATTCGGAGTTGCAGATGTTG	Reverse primer for zfp-1a cDNA sequence (UPPER case) and gfp sequence (lower case).
primer D	GGAAACAGTTATGTTTGGTATATTGGG	gfp external primer
MO2286	ttcgtagtccgctttatgagccggttcgtg	Internal forward primer for 3 kb of the sre-1 promoter.
primer D*	AAGGGCCCGTACGGCCGACTAGTAGG	gfp internal primer
MO2299	tgcaaaaatcaatttttcagaggaattctc	External forward primer for 3 kb of the gpa-4 promoter.
MO2303	CATCCACCTACCATCTCCTTCATtgttgaaaagtgttcacaaaatgaataag	Reverse primer for 3 kb of the gpa-4 promoter (lower case); contains zfp-1a cDNA sequence (UPPER case).
MO2304	cttattcattttgtgaacacttttcaacaATGAAGGAGATGGTAGGTGGATG	Forward primer for 3 kb of the gpa-4 promoter (lower case); contains zfp-1a cDNA sequence (UPPER case).
MO2293	cttctcctttactcattttttctacTTTTCCATTCGGAGTTGCAGATGTTG	Reverse primer for zfp-1a cDNA sequence (UPPER case) and gfp sequence (lower case).
MO2294	CAACATCTGCAACTCCGAATGGAAAAgtagaaaaaatgagtaaaggagaag	Foward primer for zfp-1a cDNA sequence (UPPER case) and gfp sequence (lower case).
primer D	GGAAACAGTTATGTTTGGTATATTGGG	gfp external primer
MO2300	gcagaagtcacatctcgtttcgtgtcaatc	Internal forward primer for 3 kb of the gpa-4 promoter.
primer D*	AAGGGCCCGTACGGCCGACTAGTAGG	gfp internal primer

## Sheet: Figure 5C
Primer name	Sequence (5' to 3')	Description
osm-9 qRT Fw	CACAGGAGGATCGGTCAGAAG	Forward primer for real-time PCR of osm-9 coding region.
osm-9 qRT Rev	GGAAGTTCGATGGACGGGATAG	Reverse primer for real-time PCR of osm-9 coding region.
MO2339	tcgctgtctatattatc	Forward primer to amplify PD motif in osm-9 promoter.
MO2340	taaagagttggtgaaa	Reverse primer to amplify PD motif in osm-9 promoter.
F- egl-30 P1	GGTTCTTCACCAAATTGCGA	Forward primer for real-time PCR of egl-30 promoter. From Cecere et al. (2013) Mol Cell 50: 894–907.
R-egl-30 P1	CGTTCTAATGAAACCGATCTCAC	Reverse primer for real-time PCR of egl-30 promoter. From Cecere et al. (2013) Mol Cell 50: 894–907.
F-gst-4P	TTAGATAGAGAATTGGCGAGAG	Forward primer for real-time PCR of gst-4 promoter. From Cecere et al. (2013) Mol Cell 50: 894–907.
R-gst-4P	CAAGTAGCAAAGCGATAAACC	Reverse primer for real-time PCR of gst-4 promoter. From Cecere et al. (2013) Mol Cell 50: 894–907.
F-act-3	CACGAGACTTCTTACAACTCC	Forward primer for real-time PCR of act-3. From Cecere et al. (2013) Mol Cell 50: 894–907.
R-act-3	GCATACGATCAGCAATTCCT	Reverse primer for real-time PCR of act-3. From Cecere et al. (2013) Mol Cell 50: 894–907.

## Sheet: Figure 5D
Primer name	Sequence (5' to 3')	Description
MO2339	tcgctgtctatattatc	Forward primer to amplify PD motif in osm-9 promoter.
MO2340	taaagagttggtgaaa	Reverse primer to amplify PD motif in osm-9 promoter.
MO2270	CTTACTCCGTAATGTTGGCATTTCA	Forward primer for real-time PCR of daf-8 BD1. Sequence from Park et al. (2010) Development 137: 477.
MO2271	TGGCTTCAAAAGACTGGTCAGGT	Reverse primer for real-time PCR of daf-8 BD1. Sequence from Park et al. (2010) Development 137: 477.
MO2384	GAGATGTTGGATCCTGAACCC	Forward primer for real-time PCR of daf-14.
MO2385	TCCAGTTGCACCATCGATTG	Reverse primer for real-time PCR of daf-14.
MO2266	GGACTTGTACGCCAACACTG	Forward primer for real-time PCR of act-2 (normalization control). Sequence from Park et al. (2010) Development 137: 477.
MO2267	CACATCTGTTGGAAGGTGGA	Reverse primer for real-time PCR of act-2 (normalization control). Sequence from Park et al. (2010) Development 137: 477.
